# Supplementary material for: Multi-Omics Analysis of the Effects of Sex on Flavor Formation in Xichuan Black-Boned Chicken Meat
Source: Animals (Basel). 2026 Apr 22;16(9):1287. doi: 10.3390/ani16091287 (PMC13162849; doi:10.3390/ani16091287)
Supplement: Supplementary file 1 [file animals-16-01287-s001.zip › Table S1.xlsx]

## Sheet: Sheet1
Index	Formula	Compounds	Class I	Class II	lipidmaps ID	B1	B2	B3	B4	B5	B6	B7	B8	B9	B10	B11	B12	VIP	Pvalue	FDR	Fold_Change	Log2FC	Type
LIPID-P-0045	C25H47NO5	Carnitine C18:1-OH	FA	CAR	LMFA07070025	0.0465071	0.0867377	0.0110613	0.0135627	0.0151677	0.0138362	0.118866	0.0828085	0.11275	0.0583762	0.221208	0.208893	1.1407	0.0109803	0.0312294	0.232747	-2.10317	down
LIPID-P-0038	C21H39NO5	Carnitine C14:1-OH	FA	CAR	-	0.0134441	0.011365	0.00383642	0.00438329	0.00451142	0.00369231	0.0256109	0.0239546	0.0232535	0.02	0.0499239	0.0314374	1.28425	0.00287451	0.0164476	0.236723	-2.07873	down
LIPID-P-0040	C23H43NO5	Carnitine C16:1-OH	FA	CAR	LMFA07070044	0.0279433	0.0267183	0.00387537	0.00560197	0.00674769	0.00609429	0.058651	0.0493547	0.0468979	0.0337102	0.10066	0.0837642	1.25835	0.00330437	0.0173659	0.206362	-2.27675	down
LIPID-P-0006	C11H21NO5	Carnitine C4-OH	FA	CAR	LMFA07070071	0.220811	0.25363	0.125609	0.103587	0.0826446	0.14134	0.211144	0.324213	0.222765	0.390545	0.432268	0.291624	1.16613	0.00680645	0.0235066	0.495377	-1.0134	down
LIPID-P-0009	C13H25NO5	Carnitine C6-OH	FA	CAR	LMFA07070072	0.0556913	0.0538238	0.0262902	0.0183194	0.013437	0.0187395	0.0602151	0.0879711	0.0386908	0.0850976	0.110807	0.0754912	1.17778	0.0057395	0.021103	0.406529	-1.29857	down
LIPID-P-0017	C21H41NO4	Carnitine C14:0	FA	CAR	LMFA07070102	0.394724	0.311713	0.110613	0.145061	0.1614	0.120496	0.451613	0.448116	0.457255	0.306269	0.963978	0.506722	1.07782	0.0177582	0.0429303	0.396946	-1.33299	down
LIPID-P-0026	C10H17NO6	Carnitine C3:1-2OH	FA	CAR	LMFA07070080	0.192281	0.21878	0.10964	0.0868796	0.0703938	0.121489	0.189638	0.278782	0.173913	0.353546	0.365297	0.270941	1.15958	0.00734687	0.024498	0.489832	-1.02964	down
LIPID-P-0028	C12H21NO4	Carnitine C5:1	FA	CAR	LMFA07070108	0.0754275	0.0389158	0.0193963	0.0312531	0.0250851	0.0416873	0.0172239	0.0105318	0.00896922	0.0135457	0.00949772	0.0103206	1.1175	0.0203581	0.0475514	3.30673	1.72541	up
LIPID-P-0002	C9H17NO4	Carnitine C2:0	FA	CAR	LMFA07070049	11.6854	7.24105	7.18598	4.61916	6.80603	5.30025	11.2219	13.8565	10.0244	16.2384	16.7022	15.7394	1.27561	0.00120916	0.0120587	0.511296	-0.967768	down
LIPID-P-0001	C7H15NO3	DL-Carnitine	FA	CAR	-	1.26429	0.667957	0.675755	0.503194	0.783666	0.492308	1.79668	1.87506	1.48119	1.9815	2.02131	2.46122	1.40583	4.58585856081559e-5	0.00554316	0.377652	-1.40487	down
LIPID-P-1997	C60H113NO5	Cer(t26:2/34:2(2OH))	SP	Cer-AP	-	0.0347826	0.0242982	0.00696203	0.0270762	0.0388916	0.0287345	0.238025	0.386164	0.221788	0.134121	0.196347	0.0275078	1.16535	0.0156404	0.0396205	0.133514	-2.90493	down
LIPID-P-2091	C37H73NO3	Cer(d19:1/18:0)	SP	Cer-NS	-	0.140205	0.0484027	0.0900682	0.0815725	0.122995	0.0610422	0.0645161	0.0665978	0.0203713	0.0436793	0.0412481	0.0224405	1.05302	0.0210151	0.0485003	2.10268	1.07223	up
LIPID-N-0602	C34H68NO6P	CerP(d18:1/16:0)	SP	CerP	LMSP02050002	0.261358	0.214666	0.175755	0.277641	0.204667	0.217122	0.288368	0.257615	0.258915	0.313464	0.29934	0.263702	1.05892	0.0153539	0.0393826	0.803619	-0.315416	down
LIPID-P-0161	C59H90O4	CoenzymeQ10	PR	CoQ	LMPR02010001	22.8139	13.3107	21.6164	23.2432	15.7997	12.6055	49.8534	72.793	45.4323	67.8314	36.0223	29.0589	1.25714	0.00519191	0.0199669	0.36343	-1.46025	down
LIPID-P-0160	C54H82O4	CoenzymeQ9	PR	CoQ	LMPR02010004	0.281387	0.0934172	0.147517	0.285012	0.225085	0.0709677	0.840665	1.21838	0.493405	0.971223	0.342466	0.465357	1.17818	0.0107	0.0307029	0.254736	-1.97293	down
LIPID-P-0229	C39H70O5	DG(18:1_18:2)	GL	DG	LMGL02010056	1.08451	1.71346	1.41188	4.20639	3.72387	1.17122	11.437	30.3562	11.236	15.7246	14.5104	3.55739	1.14105	0.0190018	0.0451945	0.153318	-2.7054	down
LIPID-N-0719	C19H34O2	FFA(19:2)	FA	FFA	LMFA01030899	7.5916	5.38238	5.26777	8.28501	9.2562	5.20099	12.61	11.7708	9.9658	11.2025	8.6758	7.19752	1.06078	0.0116631	0.0325021	0.667248	-0.583704	down
LIPID-N-0717	C38H74O2	FFA(38:1)	FA	FFA	-	0	0	0	0.231941	0	0	1.15347	1.15643	0.82853	0.647482	0.879756	0.276112	1.34238	0.00160115	0.0130111	0.0469347	-4.4132	down
LIPID-N-0708	C36H72O2	FFA(36:0)	FA	FFA	LMFA01010036	0	0.250726	0	0.440295	0	0	3.96872	3.38668	2.86273	2.91881	2.49619	0.667011	1.34231	0.00212882	0.0148099	0.0423936	-4.56001	down
LIPID-N-0105	C24H36O2	FFA(24:6)	FA	FFA	LMFA01030822	2.11041	1.8393	2.00584	2.61425	2.63491	1.38958	4.57478	3.52091	2.98974	3.25797	2.69914	2.50259	1.07736	0.0113269	0.0318404	0.64437	-0.634039	down
LIPID-N-0976	C47H78NO8P	LNAPE(20:4/N-22:4)	GP	LNAPE	-	0.231558	0.03485	0.189873	0.180835	0.103063	0.0732506	0.756598	1.52814	0.6468	0.71223	0.273973	0.884178	1.20502	0.0101268	0.0293193	0.169397	-2.56152	down
LIPID-N-0958	C37H72NO8P	LNAPE(16:1/N-16:0)	GP	LNAPE	-	0.108451	0.0696999	0.100292	0.0852088	0.158483	0.0560794	0.272727	0.628807	0.37616	0.381295	0.263825	0.190279	1.22094	0.00866438	0.0263473	0.273634	-1.86968	down
LIPID-P-0386	C28H50NO7P	LPC(20:4)	GP	LPC	LMGP01050048	52.467	80.0581	64.2648	55.5283	36.3636	40	34.1153	36.9644	33.2193	26.3104	30.6443	38.0558	1.08915	0.0205705	0.0478165	1.6491	0.72168	up
LIPID-P-0391	C30H52NO7P	LPC(22:5/0:0)	GP	LPC	LMGP01050142	146.556	281.704	168.452	129.73	97.0345	97.2705	53.2747	47.0831	34.7826	32.6824	51.7504	53.1541	1.1832	0.011627	0.0324951	3.37607	1.75534	up
LIPID-P-0389	C28H48NO7P	LPC(20:5)	GP	LPC	LMGP01050050	8.06058	17.425	11.4898	11.8919	10.4035	10.2233	5.04399	5.95767	4.16219	4.48099	4.87062	8.697	1.22429	0.00361746	0.0182192	2.09241	1.06516	up
LIPID-P-0373	C28H56NO7P	LPC(0:0/20:1)	GP	LPC	-	0.715193	0.780252	0.644596	0.982801	1.79874	0.390074	2.65885	3.76871	1.67074	2.26105	1.60325	1.6546	1.14165	0.0084304	0.0262128	0.390069	-1.3582	down
LIPID-P-0432	C25H44NO7P	LPE(20:4)	GP	LPE	LMGP02050051	0.893991	1.3698	1.65044	1.46929	1.39524	1.30521	2.35093	3.83583	2.91158	2.39979	2.12582	2.03206	1.25677	0.00446716	0.0191989	0.516349	-0.953583	down
LIPID-P-0417	C23H46NO7P	LPE(0:0/18:1)	GP	LPE	LMGP02050040	2.1446	3.64956	2.4927	1.84767	1.35148	2.05459	5.32747	5.88539	5.95994	4.5221	6.13902	2.53878	1.26413	0.00245604	0.0158333	0.445815	-1.16548	down
LIPID-P-0436	C27H46NO7P	LPE(22:5/0:0)	GP	LPE	LMGP02050069	0.703468	0.624395	0.483934	0.372482	0.272241	0.319603	1.17302	1.79143	1.06009	1.35663	0.669711	0.972079	1.23806	0.0043087	0.0191433	0.395293	-1.33901	down
LIPID-P-0437	C27H44NO7P	LPE(22:6)	GP	LPE	LMGP02050060	1.74402	1.65053	1.42162	0.909091	0.855615	0.74938	2.56109	3.07692	2.37421	2.54368	2.27803	2.10445	1.35696	2.7039070727472746e-4	0.0105728	0.490699	-1.02709	down
LIPID-N-0175	C25H49O12P	LPI(16:0)	GP	LPI	LMGP06050002	0.0503175	0.0421588	0.0270691	0.0284029	0.117647	0.0312159	0.121701	0.171915	0.115779	0.120761	0.0801624	0.0563599	1.03628	0.0170306	0.0419049	0.445209	-1.16744	down
LIPID-N-1500	C41H69O8P	PA(16:1_22:5)	GP	PA	-	0.155349	0.164569	0	0	0	0	0.581623	0.980898	0.237421	0.65776	0.196347	0.22544	1.11063	0.0198983	0.0468167	0.111103	-3.17004	down
LIPID-N-1464	C41H77O8P	PA(18:1_20:1)	GP	PA	LMGP10010538	39.277	44.9177	36.0273	36.9042	29.6062	25.6576	85.044	98.0898	81.0943	71.4286	61.3902	25.9566	1.11932	0.0174319	0.0423533	0.5021	-0.993954	down
LIPID-N-0908	C44H84NO8P	PC(16:0_20:2)	GP	PC	LMGP01011469	4.97313	2.42014	3.89484	3.20393	4.15168	2.54094	1.56403	2.82912	0.868588	1.91161	1.2278	1.20993	1.20226	0.00365948	0.0183353	2.20419	1.14025	up
LIPID-N-0272	C44H80NO8P	PC(16:0_20:4)	GP	PC	LMGP01010007	312.653	168.441	205.453	184.767	171.123	130.025	90.5181	125.968	82.9507	94.7585	88.483	163.392	1.0836	0.0169094	0.0417128	1.81476	0.859778	up
LIPID-N-0308	C48H84NO8P	PC(18:0_22:6)	GP	PC	LMGP01010821	1.01612	0.304937	0.743914	0.762654	0.820613	0.550868	1.30987	2.37481	1.33854	1.68551	1.75545	2.20269	1.33428	8.085947260353032e-4	0.0114894	0.393659	-1.34498	down
LIPID-N-0315	C48H82NO8P	PC(18:1_22:6)	GP	PC	LMGP01010847	0.321446	0.200387	0.187926	0.121867	0.203209	0.0504218	0.268817	0.591637	0.447484	0.439877	0.226281	0.354705	1.09674	0.0121671	0.0330816	0.466015	-1.10155	down
LIPID-N-0291	C46H82NO8P	PC(16:0_22:5)	GP	PC	LMGP01010645	9.14509	5.75024	8.22785	7.3317	7.25328	5.37965	1.74976	2.54001	0.955545	1.47996	2.45561	3.4333	1.42494	6.278012117480818e-5	0.00601991	3.41582	1.77223	up
LIPID-N-0290	C46H82NO8P	PC(18:1_20:4)	GP	PC	LMGP01010905	6.96629	5.18877	4.44012	4.44226	4.98785	3.23573	9.43304	16.6236	10.9428	11.6136	8.80771	18.7177	1.27197	0.00411778	0.0188716	0.384313	-1.37965	down
LIPID-N-0284	C44H78NO8P	PC(16:0_20:5)	GP	PC	LMGP01010633	1.62189	1.23911	1.23661	1.44472	1.35148	1.36973	0.652981	0.853898	0.400586	0.480987	0.486048	0.967942	1.40143	1.1985425743189567e-4	0.0077266	2.15059	1.10474	up
LIPID-N-0288	C45H80NO8P	PC(17:1_20:4)	GP	PC	LMGP01011543	0.198339	0.754114	0.415774	0.759705	0.699076	1.21092	0.0668622	0.0308725	0.0636053	0.140802	0.138001	0.0763185	1.22023	0.00846993	0.0262514	7.81845	2.96688	up
LIPID-N-0220	C44H86NO8P	PC(18:0_18:1)	GP	PC	LMGP01010750	64.4846	56.9216	60.6621	68.1081	49.3923	39.0074	157.38	257.099	209.086	218.911	151.192	156.153	1.42924	4.2259999462521136e-4	0.0105728	0.29446	-1.76386	down
LIPID-N-0225	C48H94NO8P	PC(18:1_22:0)	GP	PC	LMGP01010839	0.0761114	0.0764763	0.061149	0.057887	0.144871	0.0813896	0.824047	0.54414	0.29702	0.26927	0.226281	0.27818	1.11032	0.0190219	0.0451945	0.20414	-2.29237	down
LIPID-N-1042	C45H80NO8P	PC(15:1_22:4)	GP	PC	LMGP01011460	9.26234	6.24395	5.62804	5.33661	5.19203	4.17866	2.51222	5.22457	1.96385	2.77492	3.19635	2.63702	1.13059	0.00798088	0.0254703	1.9576	0.969088	up
LIPID-N-1012	C41H82NO8P	PC(15:0_18:0)	GP	PC	LMGP01010539	6.98583	2.42982	4.01168	3.16462	2.14876	2.46154	5.01466	8.41507	5.86224	7.35868	5.96651	5.84281	1.11081	0.0111374	0.031417	0.551281	-0.859141	down
LIPID-N-0271	C44H80NO8P	PC(18:3_18:1)	GP	PC	LMGP01010955	0.17489	0.153921	0	0.0992629	0.172095	0.0775186	0.437928	1.44553	0.677088	0.781089	0.468798	0.415719	1.18458	0.0133464	0.0355537	0.160356	-2.64065	down
LIPID-N-0239	C46H88NO8P	PC(18:1_20:1)	GP	PC	LMGP01010843	0.159257	0.101646	0.0892892	0.137592	0.166262	0	0.556207	0.926174	0.518808	1.63412	0.376459	0.672182	1.16234	0.0151238	0.0389992	0.139636	-2.84026	down
LIPID-N-0256	C45H84NO8P	PC(17:0_20:3)	GP	PC	LMGP01011514	1.28969	0.675702	1.07108	0.899263	0.929509	0.630273	0.520039	0.711409	0.365413	0.55704	0.23034	0.485005	1.17151	0.00590241	0.0215382	1.91532	0.937584	up
LIPID-N-0255	C44H82NO8P	PC(16:0_20:3)	GP	PC	LMGP01010622	48.9497	22.1684	34.4693	36.855	28.877	25.3102	14.956	26.0196	7.61114	14.2857	9.3658	8.68666	1.215	0.00311805	0.0169756	2.42978	1.28082	up
LIPID-N-0254	C44H82NO8P	PC(18:1_18:2)	GP	PC	LMGP01010893	38.6908	21.394	22.5901	21.1302	27.5158	14.1935	58.651	151.781	61.8466	114.08	54.3886	50.0517	1.13681	0.0185911	0.044499	0.296485	-1.75397	down
LIPID-N-0269	C43H78NO8P	PC(15:0_20:4)	GP	PC	LMGP01011424	0.858818	0.440465	0.861733	0.576904	0.672825	0.455583	0.313783	0.357253	0.215926	0.249743	0.393709	0.630817	1.05233	0.0162984	0.0407247	1.78895	0.839111	up
LIPID-N-0235	C44H84NO8P	PC(18:1_18:1)	GP	PC	LMGP01010836	24.3283	18.4898	12.1714	12.5799	13.2231	8.21836	48.1916	91.0687	54.4211	81.3977	41.1974	37.4354	1.29636	0.00377169	0.0183984	0.251648	-1.99052	down
LIPID-N-0231	C42H80NO8P	PC(16:1_18:1)	GP	PC	LMGP01010678	2.6087	2.45886	3.0964	2.98771	2.10015	1.7469	9.87292	21.9928	8.09966	11.9219	6.46372	7.22854	1.17102	0.0156515	0.0396205	0.22871	-2.12841	down
LIPID-N-0238	C45H86NO8P	PC(18:1_19:1)	GP	PC	LMGP01011606	0.590132	0.832527	0.319377	0.52285	0.426835	0.281886	1.02639	2.77749	1.4851	2.25077	1.28869	0.851086	1.1698	0.0134258	0.0356497	0.307206	-1.70272	down
LIPID-P-0569	C48H84NO7P	PC(O-18:1_22:6)	GP	PC-O	-	3.08745	7.45402	3.30088	4.40295	3.97667	4.16873	1.54448	1.46618	1.97362	1.47996	2.91223	1.32368	1.1791	0.00803692	0.0255013	2.46638	1.3024	up
LIPID-P-0568	C46H80NO7P	PC(O-16:1_22:6)	GP	PC-O	-	63.6053	52.8558	40.1168	37.7396	35.0997	33.3499	20.5279	18.0692	21.3972	18.9106	28.6149	21.5098	1.25245	0.00474623	0.0195302	2.03649	1.02608	up
LIPID-P-0565	C46H82NO7P	PC(O-18:2_20:4)	GP	PC-O	LMGP01020064	81.0943	90.029	68.8413	74.398	69.0326	61.737	31.9648	28.1879	25.403	28.3659	39.4723	29.2658	1.46816	2.3324317637583027e-5	0.00554316	2.43695	1.28508	up
LIPID-P-0564	C44H78NO7P	PC(O-16:1_20:5)	GP	PC-O	-	2.14949	3.26234	2.09348	2.71253	2.77103	2.18362	0.690127	0.647393	0.450415	0.672148	0.798579	1.24095	1.44394	4.0369272942324056e-5	0.00554316	3.37195	1.75358	up
LIPID-P-0560	C46H84NO7P	PC(O-18:1_20:4)	GP	PC-O	LMGP01020104	80.8012	65.15	34.9562	57.0025	59.6014	36.2283	29.0323	25.7099	14.5579	22.816	18.6707	20.6825	1.27802	0.00433544	0.0191433	2.53854	1.344	up
LIPID-P-0559	C44H80NO7P	PC(O-16:1_20:4)	GP	PC-O	LMGP01020259	222.765	205.227	201.558	195.577	185.707	182.63	124.145	120.805	119.199	118.191	133.942	133.402	1.48864	8.210363434792107e-6	0.00468734	1.59196	0.670801	up
LIPID-P-0555	C46H86NO7P	PC(O-18:0_20:4)	GP	PC-O	LMGP01020100	6.82951	12.1007	6.63096	11.7936	13.6121	11.1166	4.34995	4.42953	4.13288	3.86434	9.82243	4.57084	1.13069	0.00725796	0.0243696	1.99177	0.994052	up
LIPID-P-0540	C46H92NO7P	PC(O-16:0_22:1)	GP	PC-O	LMGP01020190	1.0552	0.658277	0.762415	0.797052	1.42927	0.656079	2.22874	2.26123	1.89546	1.75745	1.48148	1.06515	1.19993	0.0035031	0.0178289	0.501266	-0.99635	down
LIPID-P-0554	C44H82NO7P	PC(O-16:0_20:4)	GP	PC-O	LMGP01020054	32.34	71.3456	35.5404	48.4521	53.9621	65.7072	17.4976	16.0041	17.5867	18.2939	32.8767	17.6836	1.25634	0.00318219	0.0171581	2.56245	1.35753	up
LIPID-N-1064	C45H86NO8P	PE(22:0_18:2)	GP	PE	LMGP02010675	0.0423058	0.0316554	0.0314508	0.0328256	0.0306271	0.0228288	0.0697947	0.111513	0.0391793	0.0516958	0.0574328	0.0719752	1.13074	0.0173961	0.0423533	0.477336	-1.06692	down
LIPID-N-1070	C41H76NO8P	PE(18:0_18:3)	GP	PE	LMGP02010628	0.157303	0.0852856	0.122687	0.145455	0.139037	0.112159	0.273705	0.447083	0.258915	0.340185	0.19381	0.19545	1.20433	0.00902315	0.026905	0.445793	-1.16555	down
LIPID-N-1083	C49H90NO8P	PE(24:0_20:4)	GP	PE	-	0.0207132	0.0122943	0.0091334	0.0206388	0.0167234	0.0129032	0.0487781	0.0833247	0.0298974	0.0340185	0.0351091	0.0622544	1.20177	0.0097083	0.0284859	0.314969	-1.66672	down
LIPID-N-1092	C45H80NO8P	PE(20:1_20:4)	GP	PE	LMGP02010863	0.212018	0.0723136	0.0718598	0.143489	0.0923675	0.0782134	0.576735	0.787816	0.277479	0.717369	0.293252	0.279214	1.19551	0.0100853	0.0292866	0.228612	-2.12902	down
LIPID-N-1096	C45H78NO8P	PE(20:2_20:4)	GP	PE	LMGP02010894	1.33854	0.937076	1.71373	1.48403	1.0598	1.51861	1.73998	1.97212	1.92477	1.88078	2.04972	1.78904	1.25491	0.00440032	0.0191989	0.709008	-0.496126	down
LIPID-N-1102	C47H80NO8P	PE(22:3_20:4)	GP	PE	-	0.220811	0.300097	0.339825	0.347912	0.282936	0.323573	0.949169	1.07383	0.723009	1.29496	0.557078	0.953464	1.35816	0.00175792	0.0135993	0.326966	-1.61279	down
LIPID-N-1103	C49H84NO8P	PE(22:2_22:5)	GP	PE	-	0.412311	0.2091	0.255112	0.241769	0.151677	0.247146	0.404692	0.457408	0.378114	0.514902	0.298326	0.401241	1.1289	0.00742975	0.0246892	0.618049	-0.694207	down
LIPID-N-1104	C45H74NO8P	PE(20:4_20:4)	GP	PE	LMGP02011173	0.134831	0.136496	0.145083	0.204423	0.178901	0.0717618	0.362659	0.658751	0.403517	0.373073	0.293252	0.434333	1.31473	0.00204047	0.0146828	0.345067	-1.53505	down
LIPID-N-1106	C47H76NO8P	PE(20:3_22:6)	GP	PE	LMGP02010932	4.3576	3.00097	3.67089	3.24324	2.63491	2.66998	1.58358	1.53846	1.37763	1.4594	1.5931	1.69597	1.38446	0.00121106	0.0120587	2.11692	1.08197	up
LIPID-N-0383	C41H74NO8P	PE(16:0_20:4)	GP	PE	LMGP02010096	30.7767	23.2333	23.5638	23.9803	25.5712	16.3772	53.1769	66.1848	56.2775	78.4173	27.0928	31.7477	1.13202	0.0161765	0.0406303	0.458626	-1.12461	down
LIPID-N-0387	C43H78NO8P	PE(20:4_18:0)	GP	PE	LMGP02010943	81.3874	55.1791	51.8987	68.9926	52.8926	40.9926	117.302	150.749	120.176	150.051	112.633	90.5895	1.36256	3.346578718500436e-4	0.0105728	0.473827	-1.07757	down
LIPID-N-0393	C45H82NO8P	PE(20:4_20:0)	GP	PE	LMGP02010951	0.74255	0.501452	0.510224	0.617199	0.482256	0.281886	1.54448	2.35416	0.98681	1.33607	0.950786	0.962771	1.16737	0.012063	0.0330349	0.385438	-1.37543	down
LIPID-N-0399	C43H76NO8P	PE(18:1_20:4)	GP	PE	LMGP02011196	0.449438	0.225557	0.339825	0.213268	0.330579	0.214392	1.02639	2.0444	1.00635	1.37718	0.525622	0.635988	1.16092	0.0153079	0.039369	0.267998	-1.89971	down
LIPID-N-0403	C45H80NO8P	PE(18:0_22:5)	GP	PE	-	2.1788	0.833495	1.27556	0.982801	1.25425	0.7067	0.546432	0.365514	0.220811	0.31038	0.536783	0.72182	1.12914	0.0154417	0.0394867	2.67665	1.42043	up
LIPID-N-0426	C45H76NO8P	PE(22:6_18:1)	GP	PE	LMGP02011143	0.256961	0.130687	0.155794	0.0706634	0.0836169	0.0689826	0.502444	0.836345	0.414265	0.644399	0.35312	0.500517	1.34129	0.00122437	0.0120587	0.23583	-2.08418	down
LIPID-N-0349	C39H74NO8P	PE(18:1_16:1)	GP	PE	LMGP02011198	0.0851979	0.0369797	0.0571568	0	0.059893	0	0.383187	0.933402	0.398632	0.461459	0.277017	0.163392	1.17975	0.0142294	0.0371888	0.0914097	-3.45151	down
LIPID-N-0352	C41H78NO8P	PE(18:1_18:1)	GP	PE	LMGP02010039	2.34489	1.37464	1.03213	1.08108	1.15702	0.820844	6.49071	9.51988	4.94382	6.15622	3.25723	3.95036	1.28704	0.00400773	0.018813	0.227594	-2.13547	down
LIPID-N-0362	C45H86NO8P	PE(18:1_22:1)	GP	PE	LMGP02010650	0.0225696	0.0215876	0.0111003	0.0183784	0.0358775	0.0219355	0.102639	0.127001	0.0688813	0.0728674	0.0817859	0.0647363	1.38161	7.448635010011842e-4	0.0110135	0.253806	-1.9782	down
LIPID-N-0339	C43H84NO8P	PE(20:1_18:0)	GP	PE	LMGP02010852	0.0338056	0.0142304	0.0264849	0.0259459	0.0345163	0.0175682	0.111437	0.139391	0.0480703	0.136691	0.0631152	0.0441572	1.16048	0.0144087	0.0375559	0.281014	-1.83129	down
LIPID-N-0343	C45H88NO8P	PE(22:0_18:1)	GP	PE	LMGP02010153	0.0356619	0.0172314	0.0257059	0.0355774	0.0498785	0.0250124	0.201369	0.155911	0.0841231	0.0974306	0.0961948	0.0872802	1.24788	0.00520376	0.0199669	0.261755	-1.93371	down
LIPID-N-0340	C43H84NO8P	PE(20:0_18:1)	GP	PE	LMGP02010135	0.0355642	0.0399806	0.0250243	0.0332187	0.0653379	0.0228288	0.219941	0.230253	0.13874	0.134635	0.111618	0.085212	1.2776	0.00388136	0.0183984	0.24115	-2.052	down
LIPID-N-0861	C45H78NO7P	PE(O-18:2_22:5)	GP	PE-O	-	1.81241	0.648596	0.963973	0.864865	0.709772	0.580645	2.45357	2.37481	1.75867	2.41521	0.892948	1.50465	1.06359	0.0134931	0.0356497	0.489503	-1.03061	down
LIPID-N-0862	C45H78NO7P	PE(O-18:3_22:4)	GP	PE-O	-	0.508061	0.259439	0.234177	0.405897	0.279533	0.259057	0.203812	0.214765	0.0859795	0.17112	0.0537798	0.128749	1.1631	0.00771072	0.0251053	2.26771	1.18124	up
LIPID-N-0873	C47H80NO7P	PE(O-20:2_22:6)	GP	PE-O	-	0.0771861	0.0643756	0.0876339	0.0692875	0.0661157	0.0327047	0.182796	0.164688	0.139717	0.160843	0.132927	0.0868666	1.3024	0.0011177	0.0120587	0.457809	-1.12718	down
LIPID-N-0865	C47H82NO7P	PE(O-20:1_22:6)	GP	PE-O	-	0.0340987	0.0161181	0.0322298	0.0208354	0.0259601	0.0131514	0.0461877	0.053175	0.0439668	0.0590956	0.0563166	0.03909	1.34576	2.685734516704898e-4	0.0105728	0.478101	-1.06461	down
LIPID-N-0841	C44H78NO7P	PE(O-17:1_22:5)	GP	PE-O	-	0.425989	0.397386	0.559883	0.474201	0.413223	0.285856	0.140762	0.251936	0.0835369	0.143885	0.14967	0.149948	1.38167	2.0191084720628792e-4	0.0105728	2.77964	1.4749	up
LIPID-N-0855	C43H74NO7P	PE(O-18:3_20:4)	GP	PE-O	-	0.170005	0.236205	0.225414	0.325307	0.129801	0.267494	0.199902	0.14507	0.116268	0.136177	0.0913242	0.0527404	1.05325	0.0167717	0.0415711	1.82638	0.868986	up
LIPID-N-0837	C43H76NO7P	PE(O-18:2_20:4)	GP	PE-O	-	10.7474	12.8751	12.5122	12.2359	10.9869	7.19603	15.8847	16.1074	16.17	17.7801	14.206	10.5998	1.06766	0.012901	0.0345576	0.733389	-0.447349	down
LIPID-N-0840	C43H76NO7P	PE(O-16:1_22:5)	GP	PE-O	-	24.8168	15.6825	12.999	9.97543	14.7788	10.2233	6.59824	8.87971	5.17831	5.54985	7.2552	9.41055	1.11047	0.0173637	0.0423533	2.06373	1.04525	up
LIPID-N-0842	C45H80NO7P	PE(O-18:1_22:5)	GP	PE-O	-	18.0752	13.0203	15.8715	14.1523	14.7302	10.273	3.84164	5.3175	2.86761	4.11614	7.45814	6.15305	1.42152	5.834754932036969e-5	0.00601991	2.89448	1.5333	up
LIPID-N-0760	C43H84NO7P	PE(O-20:1_18:1)	GP	PE-O	-	0.12213	0.0764763	0.0608569	0.0614251	0.0758386	0.0457568	0.412512	0.446051	0.186126	0.21223	0.148656	0.141158	1.10645	0.020191	0.0472752	0.286076	-1.80553	down
LIPID-N-0748	C37H72NO7P	PE(O-16:1_16:1)	GP	PE-O	-	0.469956	0.399806	0.291626	0.334644	0.266894	0.289826	1.71065	1.87403	1.27992	1.36691	1.21766	0.584281	1.33329	0.00257547	0.0160068	0.255526	-1.96846	down
LIPID-N-0742	C43H86NO7P	PE(O-18:0_20:1)	GP	PE-O	LMGP02020054	0.0121153	0.0166505	0.00386076	0.00771499	0.0133204	0.00615385	0.0395406	0.0437274	0.047533	0.031038	0.0432775	0.0170114	1.33596	0.00112588	0.0120587	0.269285	-1.89279	down
LIPID-N-0731	C41H84NO7P	PE(O-20:0_16:0)	GP	PE-O	LMGP02020091	0.0085491	0.00972894	0.00701071	0.00914005	0.0125425	0.00457072	0.0194037	0.0315953	0.0219834	0.0163926	0.0123288	0.01091	1.08649	0.0196287	0.0462951	0.457689	-1.12756	down
LIPID-N-0774	C41H78NO7P	PE(O-18:2_18:1)	GP	PE-O	-	7.66976	7.64763	5.25803	6.43735	4.59893	4.24318	15.347	14.7651	14.1671	10.7914	12.278	6.10134	1.21908	0.00495033	0.0195302	0.488154	-1.03459	down
LIPID-P-1375	C43H76NO7P	PE(P-18:0_20:5)	GP	PE-P	LMGP02030056	1.29946	1.7425	1.1295	2.37346	1.91055	1.3598	0.933529	1.18224	0.75232	0.950668	0.79655	1.01861	1.15855	0.0126417	0.0341468	1.74218	0.80089	up
LIPID-P-0663	C47H82NO7P	PE(P-20:0_22:6)	GP	PE-P	LMGP02030092	0.212506	0.140852	0.128043	0.156265	0.124453	0.0813896	0.349951	0.371193	0.258427	0.302672	0.268899	0.211996	1.31064	6.220787581053104e-4	0.0110135	0.478413	-1.06367	down
LIPID-P-0664	C45H76NO7P	PE(P-18:1_22:6)	GP	PE-P	LMGP02030006	27.5525	18.8771	20.9834	21.1302	14.9246	14.5409	44.868	45.4311	42.7455	45.1696	40.2841	33.4023	1.44117	9.694611830765238e-6	0.00468734	0.468474	-1.09396	down
LIPID-P-1390	C45H78NO7P	PE(P-18:1_22:5)	GP	PE-P	-	9.23302	7.50242	7.74099	6.78133	5.83374	4.05459	3.72434	5.03872	2.15437	3.40185	4.59158	4.92244	1.12673	0.00902007	0.026905	1.72641	0.787777	up
LIPID-P-1315	C37H72NO7P	PE(P-14:0_18:1)	GP	PE-P	-	0.0566683	0.0477251	0.0657254	0.0515971	0.0256684	0.0516129	0.149071	0.0980898	0.100635	0.0981501	0.0438356	0.082213	1.05749	0.0201313	0.04725	0.522727	-0.935871	down
LIPID-P-1322	C43H84NO7P	PE(P-20:0_18:1)	GP	PE-P	LMGP02030074	0.18466	0.10697	0.133885	0.102703	0.126884	0.0493797	0.757576	0.82602	0.413776	0.392086	0.330289	0.304033	1.21929	0.00814482	0.0256549	0.23298	-2.10172	down
LIPID-P-1401	C47H80NO7P	PE(P-20:1_22:6)	GP	PE-P	-	0.443576	0.218296	0.411392	0.39312	0.250851	0.22531	0.948192	0.831182	0.552027	0.765673	0.674784	0.563599	1.31741	6.085460472589003e-4	0.0110135	0.44806	-1.15824	down
LIPID-P-0660	C45H80NO7P	PE(P-18:0_22:5)	GP	PE-P	-	47.191	39.3998	39.9708	46.2408	40.35	27.196	13.2454	20.6505	10.7963	12.5385	22.1208	19.2347	1.40211	9.815997358912147e-5	0.00678005	2.43795	1.28567	up
LIPID-P-0659	C44H78NO7P	PE(P-17:0_22:5)	GP	PE-P	-	2.1788	1.3456	1.72347	1.51351	1.47302	1.067	0.640274	0.758906	0.30679	0.44296	0.542872	0.599793	1.3732	6.287531789226701e-4	0.0110135	2.8258	1.49866	up
LIPID-P-0661	C43H74NO7P	PE(P-16:0_22:6)	GP	PE-P	LMGP02030001	212.506	91.4811	96.3973	85.0123	84.5892	76.9231	187.195	256.066	194.431	175.745	166.92	166.494	1.12034	0.00972114	0.0284859	0.564074	-0.826043	down
LIPID-P-1345	C43H80NO7P	PE(P-16:0_22:3)	GP	PE-P	-	0.283341	0.179574	0.111003	0.124816	0.154108	0.101241	1.08504	1.27001	0.465559	1.15108	0.298833	0.491727	1.16898	0.0134705	0.0356497	0.200343	-2.31946	down
LIPID-P-1329	C39H74NO7P	PE(P-18:1_16:1)	GP	PE-P	-	0.380068	0.247338	0.170886	0.264373	0.194944	0.105211	1.71065	2.0031	0.889106	1.33607	0.573313	0.406929	1.14972	0.0157261	0.0397053	0.196963	-2.344	down
LIPID-P-0658	C43H76NO7P	PE(P-18:1_20:4)	GP	PE-P	-	27.5037	23.1849	30.6232	37.7887	22.3627	20.2481	44.0371	52.1425	39.9121	42.6516	32.3694	27.3526	1.03329	0.0183667	0.044071	0.678133	-0.560359	down
LIPID-P-0634	C37H72NO7P	PE(P-16:0_16:1)	GP	PE-P	-	1.75867	1.4182	0.988315	1.1941	0.991736	0.818859	6.35386	7.69231	5.86224	5.19013	4.13496	1.96484	1.29961	0.00387277	0.0183984	0.229816	-2.12145	down
LIPID-P-0635	C38H74NO7P	PE(P-16:0_17:1)	GP	PE-P	LMGP02030016	0.204201	0.174734	0.166991	0.155283	0.162372	0.17866	0.874878	0.686629	0.527601	0.418808	0.396753	0.242503	1.17747	0.0125369	0.0339585	0.331168	-1.59437	down
LIPID-P-0637	C41H80NO7P	PE(P-18:0_18:1)	GP	PE-P	LMGP02030004	41.2799	37.4153	26.2902	43.9312	27.8075	28.0893	72.825	74.858	63.9961	46.3001	79.655	27.7663	1.07584	0.0205055	0.0477803	0.560518	-0.835169	down
LIPID-P-0650	C45H84NO7P	PE(P-18:0_22:3)	GP	PE-P	-	0.194431	0.17667	0.100292	0.165111	0.232863	0.0883375	0.953079	0.779556	0.423547	0.724563	0.265348	0.330403	1.15428	0.0131642	0.0351652	0.27548	-1.85998	down
LIPID-P-0644	C45H86NO7P	PE(P-18:0_22:2)	GP	PE-P	LMGP02030060	0.0918417	0.0663117	0.063778	0.119902	0.149246	0.0784119	0.537634	0.37016	0.24768	0.357143	0.155758	0.16546	1.12291	0.0154762	0.0394867	0.310547	-1.68712	down
LIPID-P-0642	C41H78NO7P	PE(P-18:1_18:1)	GP	PE-P	-	22.4231	21.8296	16.8452	21.2285	12.6884	11.861	49.3646	48.0124	38.6908	32.4769	42.0091	14.8397	1.15589	0.0108396	0.0310115	0.474174	-1.07651	down
LIPID-N-0440	C42H81O10P	PG(18:0_18:1)	GP	PG	LMGP04010037	2.84319	1.8393	1.42162	1.25799	1.80846	1.44913	6.42229	7.29995	8.85198	6.05344	5.98681	2.51293	1.30614	0.00282751	0.0164476	0.286034	-1.80574	down
LIPID-N-0447	C42H79O10P	PG(18:0_18:2)	GP	PG	LMGP04010982	1.45579	0.74637	0.452775	0.674201	0.621293	0.734491	3.27468	4.94579	3.89839	4.3371	2.81076	1.61324	1.33829	0.00188784	0.0141515	0.224374	-2.15602	down
LIPID-N-0446	C42H79O10P	PG(18:1_18:1)	GP	PG	LMGP04010033	0.143625	0.11181	0.0822785	0.0894349	0.112786	0.119107	0.330401	0.609189	0.414265	0.400308	0.305936	0.151499	1.24387	0.00804332	0.0255013	0.297993	-1.74665	down
LIPID-N-0455	C44H79O10P	PG(18:0_20:4)	GP	PG	LMGP04010039	0.279433	0.166505	0.145083	0.126781	0.18279	0.250124	0.293255	0.493547	0.592086	0.434738	0.430238	0.216132	1.17415	0.00902973	0.026905	0.467772	-1.09612	down
LIPID-N-0459	C44H77O10P	PG(18:1_20:4)	GP	PG	LMGP04010879	0.00525647	0.00802517	0.0149951	0.0175921	0.00843947	0.00478412	0.014565	0.0445018	0.0193454	0.0252826	0.0203957	0.0305067	1.12809	0.0127707	0.0343036	0.382235	-1.38747	down
LIPID-N-1193	C45H81O10P	PG(19:0_20:4)	GP	PG	LMGP04010472	16.7074	14.0368	12.2687	14.0541	11.0841	11.1166	5.62072	6.67011	6.04787	5.67318	6.99137	6.28749	1.43064	3.4492713068927253e-4	0.0105728	2.12567	1.08792	up
LIPID-N-1114	C41H81O10P	PG(17:0_18:0)	GP	PG	LMGP04010312	0.100635	0.017909	0.0590068	0.0441278	0.0250851	0.0282878	0.181818	0.276717	0.129946	0.118191	0.0968037	0.132368	1.18317	0.00715342	0.0242714	0.293908	-1.76657	down
LIPID-N-1115	C42H83O10P	PG(16:0_20:0)	GP	PG	LMGP04010864	0.116268	0.0977735	0.0601753	0.143489	0.0885756	0.0579653	0.329423	0.552401	0.296043	0.357657	0.191781	0.137539	1.16261	0.0136278	0.0358969	0.30257	-1.72466	down
LIPID-N-1141	C44H85O10P	PG(22:0_16:1)	GP	PG	LMGP04010222	0.0674157	0.0442401	0.0317429	0.0317445	0.0280019	0.0177667	0.182796	0.438823	0.186615	0.217883	0.116692	0.0968976	1.1395	0.0189548	0.0451945	0.178197	-2.48845	down
LIPID-N-1148	C46H89O10P	PG(22:0_18:1)	GP	PG	LMGP04010946	0.813874	0.545015	0.341772	0.266339	0.405445	0.224318	1.82796	3.09757	2.41329	2.75437	1.32927	1.1789	1.31707	0.00261314	0.0160068	0.20607	-2.27879	down
LIPID-N-1181	C45H83O10P	PG(19:0_20:3)	GP	PG	LMGP04010471	0.55105	0.411423	0.356378	0.441278	0.311133	0.322581	0.172043	0.251936	0.161212	0.166495	0.210046	0.172699	1.32862	0.00138767	0.012089	2.11017	1.07736	up
LIPID-N-1196	C46H83O10P	PG(20:0_20:4)	GP	PG	LMGP04010638	0.0837323	0.0454985	0.0355404	0.0364619	0.0308216	0.0303722	0.147605	0.263294	0.106497	0.116136	0.0579401	0.155119	1.12305	0.016809	0.0415711	0.309981	-1.68975	down
LIPID-N-1189	C42H75O10P	PG(18:1_18:3)	GP	PG	LMGP04010330	0.16512	0.100678	0.0393379	0.0669287	0.0701021	0.0500248	0.243402	0.512132	0.298974	0.54779	0.251649	0.166494	1.2064	0.00899324	0.026905	0.243606	-2.03738	down
LIPID-N-1213	C47H81O10P	PG(19:0_22:6)	GP	PG	LMGP04010479	1.37763	1.08422	0.697176	0.732187	0.709772	0.699752	0.438905	0.420237	0.532487	0.400822	0.559107	0.328852	1.16114	0.0117778	0.0326085	1.97758	0.983738	up
LIPID-N-1200	C48H87O10P	PG(22:0_20:4)	GP	PG	LMGP04010644	0.371275	0.221684	0.187926	0.187715	0.170151	0.0958809	0.480938	0.949923	0.636053	0.440904	0.433283	0.783868	1.26344	0.00327213	0.0172905	0.331448	-1.59315	down
LIPID-N-1207	C47H83O10P	PG(21:1_20:4)	GP	PG	-	1.33854	1.42304	1.05161	1.23833	0.874088	0.663027	0.682307	0.505937	0.492428	0.570401	0.677829	0.421923	1.24873	0.00476069	0.0195302	1.96627	0.975464	up
LIPID-N-1212	C45H77O10P	PG(19:2_20:4)	GP	PG	-	0.156326	0.214908	0.193768	0.238821	0.175012	0.192556	0.321603	0.268456	0.278456	0.268243	0.31862	0.361944	1.33701	3.04860838009493e-4	0.0105728	0.64457	-0.633591	down
LIPID-N-0475	C41H77O13P	PI(16:0_16:1)	GP	PI	LMGP06010881	0.291158	0.201355	0.227848	0.168059	0.149538	0.156824	0.565005	0.904491	0.545188	0.618705	0.501268	0.736298	1.41158	4.0297228209200517e-4	0.0105728	0.308653	-1.69594	down
LIPID-N-1398	C45H85O13P	PI(19:0_17:1)	GP	PI	LMGP06010232	0.0599902	0.0491772	0.0469328	0.039312	0	0	0.0785924	0.166236	0.0939912	0.11408	0.106748	0.083971	1.27645	0.00136227	0.0120855	0.303615	-1.71969	down
LIPID-N-1380	C44H85O13P	PI(16:0_19:0)	GP	PI	LMGP06010925	1.15877	0.654405	0.851022	0.957248	0.53087	0.730521	1.11632	1.3175	1.17245	1.2333	1.12227	1.42709	1.21257	0.00428913	0.0191433	0.66083	-0.597648	down
LIPID-N-1386	C39H73O13P	PI(12:0_18:1)	GP	PI	LMGP06010290	5.9404	6.33107	5.74489	6.84029	6.51434	6.53102	7.99609	6.58751	9.22325	8.53032	7.61035	9.12099	1.2212	0.00444007	0.0191989	0.772431	-0.372523	down
LIPID-N-0598	C46H78NO10P	PS(18:0_22:6)	GP	PS	LMGP03010040	96.1407	43.5624	72.0545	59.1646	45.8921	34.3424	97.3607	101.394	91.2555	80.9866	99.6449	107.756	1.18178	0.007535	0.0248681	0.60712	-0.719946	down
LIPID-N-0596	C44H74NO10P	PS(16:0_22:6)	GP	PS	LMGP03010043	9.67269	4.43369	12.4635	8.07862	5.91152	3.97022	23.6559	30.9757	21.2995	18.8489	21.7149	23.5781	1.42489	3.085285421394936e-5	0.00554316	0.317907	-1.65332	down
LIPID-N-0595	C46H80NO10P	PS(18:0_22:5)	GP	PS	-	79.3356	32.7202	62.1227	52.285	44.5309	25.0124	125.122	169.128	128.188	151.079	96.6007	138.78	1.39456	7.4704158055474e-5	0.00601991	0.365939	-1.45033	down
LIPID-N-0589	C44H78NO10P	PS(18:0_20:4)	GP	PS	LMGP03010039	1807.52	1622.46	1809.15	2122.85	1631.5	1202.98	1096.77	757.873	1074.74	881.809	1061.39	1149.95	1.3284	0.00131872	0.0120855	1.69305	0.759626	up
LIPID-N-0587	C42H74NO10P	PS(16:0_20:4)	GP	PS	LMGP03010038	2.34489	2.92352	4.20643	2.53563	2.93632	1.82432	6.95992	7.31027	5.54958	5.13875	5.11416	4.09514	1.29667	9.997721863138273e-4	0.0120587	0.490845	-1.02666	down
LIPID-N-0590	C45H80NO10P	PS(19:0_20:4)	GP	PS	LMGP03010472	54.5188	42.9816	47.9065	54.8403	40.8362	42.4814	32.2581	23.5416	35.5642	24.4604	31.862	32.6784	1.34544	3.985646861580403e-4	0.0105728	1.57217	0.652762	up
LIPID-N-0569	C41H78NO10P	PS(18:0_17:1)	GP	PS	LMGP03010313	15.0855	12.333	10.8861	15.6069	10.5591	12.6253	34.0176	23.5416	28.1387	25.2826	25.3678	18.5315	1.34047	8.623365493731925e-4	0.0119126	0.497778	-1.00643	down
LIPID-N-0568	C40H76NO10P	PS(18:0_16:1)	GP	PS	LMGP03010887	12.467	19.3224	7.82863	12.1474	13.5926	7.28536	60.4106	37.3774	59.404	50.3597	45.4592	14.8914	1.26058	0.00448744	0.0192007	0.271156	-1.8828	down
LIPID-N-0563	C42H82NO10P	PS(18:0_18:0)	GP	PS	LMGP03010036	195.408	79.3804	133.398	116.364	79.3388	66.5012	194.721	201.342	293.112	180.062	192.998	161.531	1.12279	0.00687495	0.0236586	0.547809	-0.868255	down
LIPID-N-1315	C45H82NO10P	PS(21:0_18:3)	GP	PS	LMGP03010391	1.50855	1.12488	0.925024	0.780344	0.682547	1.06203	5.29814	7.72328	5.19785	6.37205	2.29325	5.29473	1.36389	0.00170624	0.0133525	0.189046	-2.40319	down
LIPID-N-1244	C43H70NO10P	PS(17:0_21:0)	GP	PS	LMGP03010243	2.91158	3.05905	3.85589	5.07125	3.42246	3.6129	12.0626	9.33402	9.51637	11.3052	6.51446	6.18407	1.31791	0.0017738	0.0136132	0.399389	-1.32413	down
LIPID-N-1238	C41H80NO10P	PS(17:0_18:0)	GP	PS	LMGP03010312	1.319	0	1.32619	0.902211	0.793388	0	2.81525	2.95302	2.67709	1.95889	1.56672	2.02482	1.27995	7.246831100662959e-4	0.0110135	0.31015	-1.68896	down
LIPID-N-1233	C39H76NO10P	PS(16:0_17:0)	GP	PS	LMGP03010229	85.7841	59.0513	55.3067	56.2162	61.8376	46.8486	159.335	149.51	132.096	140.185	86.8595	83.971	1.25882	0.00308017	0.0169235	0.48546	-1.04258	down
LIPID-N-1231	C39H76NO10P	PS(14:0_19:0)	GP	PS	LMGP03010100	1.25256	1.52178	1.38267	1.30909	1.03841	0.434739	3.38221	2.37481	2.77479	2.36382	1.89548	1.41675	1.16983	0.00544113	0.020553	0.488409	-1.03384	down
LIPID-N-1321	C42H76NO10P	PS(18:2_18:2)	GP	PS	LMGP03010023	4.47484	3.42691	2.96008	5.16953	6.31988	4.12903	13.9394	16.3552	9.37958	12.0658	11.1618	4.7363	1.21759	0.00715034	0.0242714	0.3915	-1.35292	down
LIPID-N-1330	C43H74NO10P	PS(17:1_20:4)	GP	PS	LMGP03010270	2.38398	0.849952	1.84615	1.01229	0	0.730521	9.54057	11.5436	15.4568	14.8201	11.0401	5.12927	1.39148	9.445366111932774e-4	0.0120587	0.101034	-3.30708	down
LIPID-N-1259	C39H76NO10P	PS(18:0_15:1)	GP	PS	LMGP03010172	379.091	238.141	233.69	194.595	225.571	174.293	394.917	363.449	414.265	320.658	363.267	318.511	1.15892	0.007074	0.0241716	0.664523	-0.589609	down
LIPID-N-1331	C44H84NO10P	PS(18:1_20:4)	GP	PS	LMGP03010631	0.427943	0.120232	0.299903	0.198526	0.406417	0.371216	4.37928	6.23645	3.45872	3.80267	2.94267	0.901758	1.28359	0.00555733	0.020669	0.0839828	-3.57376	down
LIPID-N-1348	C47H80NO10P	PS(21:2_20:4)	GP	PS	-	3.96678	3.44627	4.53749	3.89189	2.45017	3.25558	6.72532	4.3779	7.46458	6.02261	6.98123	5.48087	1.27872	0.00125011	0.0120587	0.581558	-0.782005	down
LIPID-N-1367	C46H68NO10P	PS(20:4_20:4)	GP	PS	LMGP03010858	1.00049	0.387222	1.14898	0.684029	0.657268	0.611414	2.8348	4.3366	3.28285	2.85714	1.03907	2.68873	1.27814	0.0040765	0.0188716	0.263475	-1.92426	down
LIPID-N-1332	C44H84NO10P	PS(18:2_20:3)	GP	PS	LMGP03010359	1.79384	2.01355	0.925024	1.30713	2.04181	1.28437	8.15249	15.8802	6.8002	10.7503	4.9721	4.2606	1.21279	0.0108963	0.0310818	0.184307	-2.43982	down
LIPID-N-1261	C41H80NO10P	PS(17:0_18:1)	GP	PS	LMGP03010327	5.21739	3.73669	1.36904	1.77494	1.18619	0.813896	10.8504	5.22457	6.468	12.4769	13.0695	3.24716	1.13261	0.0120934	0.0330349	0.274622	-1.86448	down
LIPID-N-1230	C38H74NO10P	PS(14:0_18:0)	GP	PS	LMGP03010928	0.824621	0.67183	1.06524	0.941523	0.643656	1.26253	1.64418	1.60041	2.14949	1.6259	1.28463	1.72285	1.31529	4.720592928256172e-4	0.0110135	0.539458	-0.890416	down
LIPID-N-1262	C41H80NO10P	PS(19:0_16:1)	GP	PS	LMGP03010214	0.572545	0	0.926972	0	1.09869	0	6.29521	9.37532	5.45188	7.97533	2.90208	2.97828	1.30795	0.00348518	0.0178289	0.0742809	-3.75087	down
LIPID-N-1295	C43H80NO10P	PS(18:0_19:2)	GP	PS	-	1.04934	0.997096	1.4703	1.07912	1.0948	0.533995	3.16716	1.89985	3.36102	3.22713	2.4759	2.33713	1.36917	3.147345490059171e-4	0.0105728	0.37798	-1.40362	down
LIPID-N-1292	C42H78NO10P	PS(18:1_18:1)	GP	PS	LMGP03010030	5.74499	9.29332	8.25706	5.20885	10.773	6.23325	84.4575	63.1905	35.3688	35.9712	24.1502	21.7166	1.15367	0.0147986	0.0382628	0.171832	-2.54093	down
LIPID-P-0745	C46H93N2O6P	SM(d18:1/23:0)	SP	SM	LMSP03010078	3.08745	2.20716	2.64849	2.92875	3.64609	2.44169	7.49756	8.23955	7.3278	7.04008	5.65195	4.63289	1.39457	3.9649137319014335e-4	0.0105728	0.419898	-1.25189	down
LIPID-P-0764	C46H89N2O6P	SM(d18:2/23:1)	SP	SM	-	3.4978	6.88287	3.63194	6.48649	7.52552	7.23573	2.55132	2.65359	2.56961	2.49743	5.6621	3.17477	1.056	0.0155831	0.0396205	1.84524	0.883808	up
LIPID-P-0762	C43H83N2O6P	SM(d18:2/20:1)	SP	SM	LMSP03010057	0.98681	0.887706	1.08082	0.982801	0.945066	1.17122	1.3392	1.50749	1.39717	1.41829	1.23795	1.29266	1.3894	9.672865206147467e-5	0.00678005	0.738997	-0.43636	down
LIPID-P-0759	C48H95N2O6P	SM(d18:1/25:1)	SP	SM	LMSP03010083	0.369321	0.251694	0.297955	0.376413	0.35683	0.258065	0.83089	0.754775	0.461163	0.693731	0.515474	0.420889	1.20857	0.00659446	0.0230834	0.519532	-0.944716	down
LIPID-P-0742	C43H87N2O6P	SM(d18:1/20:0)	SP	SM	LMSP03010005	0.535418	0.333979	0.270691	0.330221	0.354886	0.258065	0.893451	1.62106	0.81192	1.21274	0.771182	0.713547	1.26906	0.00482382	0.0195302	0.345832	-1.53186	down
LIPID-P-0739	C40H81N2O6P	SM(d18:1/17:0)	SP	SM	LMSP03010044	4.00586	4.33688	3.49562	3.94103	4.53087	3.17618	7.3998	7.33092	6.06742	6.58787	6.53475	3.11272	1.12007	0.015789	0.0397604	0.634195	-0.657002	down
LIPID-P-0760	C49H97N2O6P	SM(d18:1/26:1)	SP	SM	LMSP03010009	0.290181	0.176186	0.24148	0.334152	0.279047	0.138958	0.685239	0.564791	0.369321	0.459404	0.338914	0.283351	1.04604	0.0191206	0.045207	0.540538	-0.887532	down
LIPID-P-0100	C18H38NO5P	S1P(d18:1)	SP	SPH	LMSP01050001	0.00572545	0.00582769	0.0101071	0.00888452	0.00997569	0.00984615	0.0119257	0.0206505	0.0130532	0.0148818	0.0174125	0.0135884	1.27296	0.00207896	0.014782	0.550382	-0.861496	down
LIPID-P-1236	C63H100O6	TG(18:1_20:4_22:6)	GL	TG	LMGL03011970	0.0108451	0	0.010964	0.0316462	0.0182985	0.0079603	0.151906	0.121012	0.128383	0.263104	0.157484	0.0775595	1.32791	0.00269815	0.0160068	0.0886256	-3.49613	down
LIPID-P-1230	C63H102O6	TG(18:0_20:4_22:6)	GL	TG	LMGL03011904	0.0293112	0.0189351	0.047517	0.0430467	0.0328634	0.00875434	0.121212	0.136293	0.123889	0.191572	0.142872	0.0651499	1.3546	0.00113257	0.0120587	0.231025	-2.11388	down
LIPID-P-1229	C61H98O6	TG(16:0_20:4_22:6)	GL	TG	LMGL03011537	0.0371275	0.0131655	0.00192405	0.0139361	0.0227516	0.00385112	0.0756598	0.082189	0.0549096	0.105858	0.113445	0.022544	1.2321	0.0053905	0.0204416	0.204036	-2.2931	down
LIPID-P-2275	C49H86O6	TG(12:0_16:2_18:2)	GL	TG	-	0.044553	0.0799613	0.077702	0.226044	0.103063	0.0984615	1.17107	1.21425	0.68979	1.10791	0.621005	0.155533	1.23709	0.00757908	0.0249285	0.126984	-2.97728	down
LIPID-P-1226	C61H98O6	TG(18:2_18:2_22:6)	GL	TG	LMGL03011544	0.0465071	0.0269119	0.0276534	0.103194	0.0355858	0.0297767	0.488759	0.293237	0.463117	0.589928	0.452562	0.120993	1.31219	0.00306167	0.0169179	0.111944	-3.15914	down
LIPID-P-2326	C56H98O6	TG(18:1_17:2_18:2)	GL	TG	-	0.0506106	0.0547919	0.0895813	0.241769	0.0542538	0.0277916	0.893451	0.832215	0.601856	0.811922	0.606799	0.227508	1.33663	0.00153026	0.0126836	0.130556	-2.93726	down
LIPID-P-2325	C56H104O6	TG(18:0_17:1_18:1)	GL	TG	-	1.15486	2.26525	1.59104	4.40295	0.783666	0.905211	18.1818	19.556	16.1993	14.594	12.8463	5.23268	1.35855	0.00133889	0.0120855	0.128195	-2.96359	down
LIPID-P-2320	C61H102O6	TG(16:0_20:2_22:6)	GL	TG	-	0.353688	0.166893	0.251217	0.503194	0.266407	0.0837717	2.50244	2.58131	3.0679	3.90545	3.57179	1.26784	1.39868	0.00100636	0.0120587	0.0961826	-3.37808	down
LIPID-P-2317	C61H106O6	TG(16:0_20:0_22:6)	GL	TG	-	0.0261847	0.0203291	0.0342746	0.04914	0.043753	0.0307692	0.197458	0.1873	0.125647	0.141213	0.233384	0.0459152	1.26239	0.00610929	0.0220436	0.219623	-2.1869	down
LIPID-P-2316	C58H100O6	TG(16:0_19:2_20:4)	GL	TG	-	0.0420127	0.0540174	0.103213	0.127961	0.110063	0.0097469	0.304985	0.361384	0.218857	0.283659	0.432268	0.114788	1.2549	0.00387641	0.0183984	0.260507	-1.94061	down
LIPID-P-2315	C58H106O6	TG(16:0_19:1_20:2)	GL	TG	-	0.0134441	0.00836399	0.0157546	0.0414742	0.0239183	0.0159404	0.083871	0.0733092	0.0463117	0.0892086	0.0947742	0.0337125	1.26597	0.00264749	0.0160068	0.282287	-1.82477	down
LIPID-P-2313	C53H92O6	TG(16:1_18:1_16:3)	GL	TG	-	0.482658	0.493708	0.529698	1.08698	0.414195	0.151663	14.7019	10.8828	6.8979	14.4707	10.8168	1.84281	1.28263	0.00522403	0.0199669	0.0529902	-4.23813	down
LIPID-P-2309	C53H92O6	TG(16:0_16:2_18:3)	GL	TG	-	0.123889	0.234269	0.313535	0.982801	0.170151	0.216377	9.13001	8.5493	3.4001	5.07708	4.16032	0.728025	1.17207	0.0136609	0.0358969	0.0657443	-3.92699	down
LIPID-P-2327	C57H106O6	TG(18:0_16:1_20:1)	GL	TG	-	25.5984	49.9516	32.3272	85.7002	28.5853	26.9975	218.964	262.261	259.893	221.994	251.649	90.5895	1.38346	6.558474621380353e-4	0.0110135	0.190876	-2.38929	down
LIPID-P-2304	C54H96O6	TG(15:1_18:1_18:2)	GL	TG	-	0.0295066	0.0722168	0.0539435	0.377396	0.0497812	0.0561787	0.934506	0.64636	0.482658	0.655704	0.560122	0.134436	1.18483	0.00560412	0.0206839	0.187189	-2.41743	down
LIPID-P-2303	C52H94O6	TG(16:0_15:1_18:2)	GL	TG	-	0.0668295	0.173863	0.129698	0.3086	0.165678	0.0502233	1.93353	1.89572	0.773815	1.33813	1.10604	0.277146	1.21605	0.00924353	0.0273348	0.12218	-3.03292	down
LIPID-P-2302	C52H94O6	TG(15:1_17:1_17:1)	GL	TG	-	0.0998534	0.377541	0.190068	0.577887	0.445309	0.100844	2.01369	1.73877	0.869565	1.58273	1.3516	0.502585	1.23925	0.00483236	0.0195302	0.2223	-2.16942	down
LIPID-P-2300	C52H92O6	TG(14:0_17:2_18:2)	GL	TG	-	0.0478749	0.105712	0.0284323	0.117936	0.260574	0	0.852395	0.811564	0.302882	0.591984	0.409944	0.0829369	1.10128	0.017938	0.0431493	0.183677	-2.44476	down
LIPID-P-2299	C52H92O6	TG(15:1_15:1_19:2)	GL	TG	-	0.0325354	0.0590513	0.0236611	0.109091	0.034808	0.0147891	0.733138	0.672173	0.338056	0.628983	0.280061	0.108583	1.20736	0.00975068	0.0284861	0.0992164	-3.33328	down
LIPID-P-2293	C55H92O6	TG(14:1_18:2_20:4)	GL	TG	-	0.0232535	0.0265247	0	0.0267322	0	0	0.124145	0.100981	0.0957499	0.165673	0.128666	0.0527404	1.36755	8.102072440594297e-4	0.0114894	0.114544	-3.12602	down
LIPID-P-2289	C59H98O6	TG(14:0_20:2_22:6)	GL	TG	-	0.457255	0.274927	0.383642	0.756757	0.344191	0.181042	4.69208	4.66701	4.70933	5.61151	5.41857	1.25543	1.37675	0.00153462	0.0126836	0.090985	-3.45823	down
LIPID-P-2285	C49H94O6	TG(14:0_15:0_17:0)	GL	TG	-	2.09086	2.86544	1.48588	3.14496	2.85853	1.32407	7.58553	11.2132	7.9531	6.94758	9.03095	4.7363	1.37551	8.198246199643265e-4	0.0114894	0.290093	-1.78541	down
LIPID-P-2276	C55H92O6	TG(12:0_18:1_22:6)	GL	TG	-	0.0265755	0	0	0	0	0	0.224829	0.178214	0.265755	0.258993	0.294267	0.0403309	1.3385	0.00264732	0.0160068	0.0210517	-5.56992	down
LIPID-P-2307	C55H102O6	TG(16:0_16:0_20:2)	GL	TG	-	0.869565	0.857696	0.662123	1.3602	0.799222	0.53598	4.32063	4.10945	2.63801	2.26105	3.47032	1.07549	1.22633	0.00730502	0.0244427	0.284464	-1.81368	down
LIPID-P-2328	C57H104O6	TG(16:0_20:1_18:2)	GL	TG	-	17.3327	36.9797	26.2902	64.2752	23.1405	22.0347	119.453	120.599	99.4626	116.752	121.563	53.7746	1.35296	3.517749827304383e-4	0.0105728	0.300905	-1.73262	down
LIPID-P-2329	C57H102O6	TG(18:0_16:2_20:2)	GL	TG	-	1.01026	1.0242	1.36319	2.37838	0.954789	0.853598	5.27859	5.72019	3.86908	3.84378	6.25063	1.53257	1.24739	0.00510833	0.0198384	0.28626	-1.8046	down
LIPID-P-2330	C57H100O6	TG(18:1_17:2_19:2)	GL	TG	-	20.5178	45.3049	34.6641	91.7936	31.8911	26.9975	170.479	187.713	155.154	152.518	157.078	64.9431	1.3216	7.491920311079507e-4	0.0110135	0.282885	-1.82171	down
LIPID-P-2383	C63H102O6	TG(18:2_20:2_22:6)	GL	TG	-	0	0	0.0166504	0.0222113	0.0206125	0	0.0746823	0.0530718	0.025403	0.0565262	0.109589	0.0277146	1.15323	0.0118025	0.0326085	0.171402	-2.54454	down
LIPID-P-2380	C63H102O6	TG(18:1_20:4_22:5)	GL	TG	-	0.00410357	0.00183543	0.0160857	0.0288943	0.00521147	0.00381141	0.0336266	0.0303562	0.0298974	0.0686536	0.0351091	0.0143744	1.0604	0.0172494	0.0423355	0.282722	-1.82254	down
LIPID-P-2378	C63H108O6	TG(18:1_20:2_22:4)	GL	TG	-	0.0238398	0.0112682	0.00712756	0.035774	0.0379193	0.00980645	0.218964	0.120392	0.11021	0.136485	0.233384	0.0366081	1.20817	0.00904254	0.026905	0.146879	-2.7673	down
LIPID-P-2377	C61H104O6	TG(18:1_20:2_20:4)	GL	TG	-	0.314607	0.373669	0.48296	0.813759	0.505591	0.297767	2.40469	2.91172	2.20811	2.81603	3.24708	0.823164	1.34282	0.0021941	0.0150257	0.19349	-2.36967	down
LIPID-P-2371	C61H104O6	TG(18:1_18:3_22:3)	GL	TG	-	0	0.0139787	0.0140993	0.0461916	0.0241128	0.0333499	0.242424	0.159835	0.0906693	0.132785	0.207002	0.0488108	1.2275	0.00723228	0.024368	0.149437	-2.74239	down
LIPID-P-2370	C59H96O6	TG(18:1_18:3_20:5)	GL	TG	-	0.0255984	0.0425944	0.0377799	0.0809828	0.0338357	0.026402	0.261975	0.309757	0.232535	0.226105	0.215119	0.0554292	1.29884	0.00346453	0.0178289	0.190014	-2.39582	down
LIPID-P-2368	C61H106O6	TG(18:1_18:2_22:3)	GL	TG	-	0.425989	0.424008	0.395326	0.746929	0.429752	0.262035	5.04399	3.90294	4.39668	5.54985	4.64739	1.14581	1.35301	0.00211057	0.0148099	0.108724	-3.20125	down
LIPID-P-2367	C58H102O6	TG(18:1_18:2_19:2)	GL	TG	-	0.0195408	0.0505324	0.0280428	0.0809828	0.0289742	0	0.177713	0.264326	0.166878	0.175745	0.193201	0.0988625	1.3701	4.3734556152303587e-4	0.0105728	0.193246	-2.37149	down
LIPID-P-2366	C61H104O6	TG(18:0_16:1_24:6)	GL	TG	-	0.0459209	0.0302033	0.0769231	0.0489435	0.0458921	0.00990571	0.381232	0.377904	0.580362	0.561151	0.468798	0.180765	1.38319	0.00127218	0.0120607	0.101085	-3.30636	down
LIPID-P-2361	C61H108O6	TG(18:0_20:1_20:4)	GL	TG	-	0.039277	0.0274927	0.029406	0.0860934	0.0499757	0.014531	0.201369	0.301497	0.144211	0.15334	0.298326	0.072182	1.22306	0.00780448	0.0251358	0.210753	-2.24638	down
LIPID-P-2360	C59H100O6	TG(20:1_18:3_18:3)	GL	TG	-	0.0748412	0.0394966	0.109834	0.243735	0.0894507	0.0750372	0.680352	0.739288	0.467025	0.637205	0.726535	0.163599	1.3019	0.00273814	0.016145	0.185236	-2.43257	down
LIPID-P-2358	C61H106O6	TG(18:0_18:2_22:4)	GL	TG	-	0.263801	0.203291	0.218111	0.599509	0.388916	0.188189	1.51515	1.23283	1.02785	0.970195	1.65195	0.401241	1.23732	0.00491042	0.0195302	0.273828	-1.86866	down
LIPID-P-2356	C59H104O6	TG(18:0_18:2_20:3)	GL	TG	-	0.746458	0.849952	0.708861	1.5312	0.633933	0.516129	6.92082	7.97109	6.05765	6.04317	7.91476	2.2544	1.38093	0.0013541	0.0120855	0.134184	-2.89771	down
LIPID-P-2355	C59H106O6	TG(18:0_18:2_20:2)	GL	TG	-	0.650708	0.822846	0.560857	1.50172	0.672825	0.53201	4.41838	4.27465	3.08745	3.41213	4.64739	1.28852	1.31902	0.00232858	0.015318	0.224387	-2.15594	down
LIPID-P-2353	C59H102O6	TG(20:1_18:2_18:3)	GL	TG	-	0.0246214	0.0257502	0.0412853	0.159214	0.0313077	0.0339454	0.27175	0.293237	0.173522	0.18335	0.320649	0.0761117	1.19896	0.00486637	0.0195302	0.239738	-2.06047	down
LIPID-P-2352	C59H102O6	TG(20:0_18:3_18:3)	GL	TG	-	0.040254	0.0824782	0.118793	0.247666	0.0958678	0.0678908	0.701857	0.615385	0.396678	0.456321	0.645358	0.150569	1.24958	0.00441299	0.0191989	0.220132	-2.18356	down
LIPID-P-2351	C59H102O6	TG(18:1_20:2_18:3)	GL	TG	-	1.34441	1.52565	1.4333	3.2629	1.42538	0.782134	12.2972	13.2783	12.4475	13.7718	16.3369	5.46019	1.41366	6.107832698529868e-4	0.0110135	0.132811	-2.91256	down
LIPID-P-2346	C59H104O6	TG(18:0_20:2_18:3)	GL	TG	-	0.545188	0.385286	0.323272	0.660442	0.517258	0.178462	1.8651	1.70367	2.22765	1.87873	3.06443	1.1727	1.36007	0.00132676	0.0120855	0.219094	-2.19038	down
LIPID-P-2342	C56H98O6	TG(17:0_18:2_18:3)	GL	TG	-	0	0.0371733	0.0424537	0.171794	0	0	0.420332	0.384099	0.220811	0.316547	0.310502	0.123268	1.29407	0.0011192	0.0120587	0.141601	-2.8201	down
LIPID-P-2339	C59H106O6	TG(20:0_18:2_18:2)	GL	TG	-	0.79531	1.19264	1.30672	2.96806	1.23092	1.13151	6.09971	6.64946	3.77137	4.89209	5.84475	1.97932	1.26029	0.00322934	0.0171581	0.295012	-1.76116	down
LIPID-P-2336	C58H104O6	TG(19:0_18:2_18:2)	GL	TG	-	0.0959453	0.212972	0.212269	0.619165	0.175984	0.206452	1.29619	1.37739	0.863703	1.13669	1.03907	0.353671	1.26423	0.00254065	0.0159533	0.251007	-1.9942	down
LIPID-P-2335	C57H94O6	TG(16:1_18:3_20:4)	GL	TG	-	0.0504152	0.0367861	0.0923077	0.184963	0.0386971	0.0130025	0.84653	0.737223	0.6468	0.82631	0.939625	0.200414	1.35375	0.00165234	0.013205	0.0991617	-3.33407	down
LIPID-P-2332	C53H92O6	TG(16:1_16:2_18:2)	GL	TG	-	0.128774	0.236205	0.190263	0.428501	0.106368	0.119107	6.58847	5.80279	2.69663	4.7482	3.26738	0.614271	1.2308	0.00861762	0.0263473	0.0509837	-4.29382	down
LIPID-P-2331	C57H94O6	TG(18:1_16:2_20:5)	GL	TG	-	0	0	0.0174099	0.0446192	0.0281964	0	0.27957	0.307692	0.211041	0.281603	0.255708	0	1.26054	0.00616081	0.0220643	0.0675536	-3.88782	down
LIPID-P-2273	C49H88O6	TG(12:0_16:0_18:3)	GL	TG	-	0.0281387	0.0373669	0.0229796	0.117936	0.0626155	0.0416873	0.731183	0.749613	0.490474	0.476876	0.336885	0.189659	1.29589	0.0038695	0.0183984	0.104456	-3.25903	down
LIPID-P-1219	C61H100O6	TG(16:0_20:4_22:5)	GL	TG	LMGL03011453	0.0949682	0.0954501	0.167089	0.15371	0.121536	0.0859553	0.692082	0.819824	0.451392	1.01131	1.12836	0.353671	1.3178	0.00393746	0.0185733	0.161267	-2.63248	down
LIPID-P-1058	C58H104O6	TG(17:0_19:2_19:2)	GL	TG	-	0.0241329	0.0185866	0.0252191	0.0476658	0.0100146	0.00505211	0.158358	0.141456	0.120176	0.116136	0.136986	0.0457084	1.34972	0.00100203	0.0120587	0.181786	-2.45969	down
LIPID-P-1217	C61H100O6	TG(18:1_18:2_22:6)	GL	TG	LMGL03011467	0.207132	0.138238	0.160857	0.345946	0.200292	0.0631266	2.01369	1.97006	2.24719	3.08325	2.96296	0.783868	1.36489	0.00192772	0.0142298	0.0854139	-3.54939	down
LIPID-P-0929	C58H108O6	TG(18:0_18:1_19:1)	GL	TG	LMGL03016144	0.00894968	0.0183156	0.0065628	0.0395086	0.016665	0.0147692	0.0985337	0.181724	0.133854	0.0719424	0.109386	0.0293692	1.21851	0.00873892	0.0264907	0.167684	-2.57618	down
LIPID-P-0928	C58H108O6	TG(15:0_18:1_22:1)	GL	TG	LMGL03015160	0.116659	0.267183	0.15813	0.503194	0.125814	0.148883	1.55816	1.73877	1.15291	0.982528	1.25013	0.376422	1.28234	0.00347933	0.0178289	0.186978	-2.41906	down
LIPID-P-0927	C57H106O6	TG(16:0_16:1_22:1)	GL	TG	LMGL03010325	0.0100635	0.0180639	0.0137098	0.0310565	0.0262518	0.0188586	0.142717	0.165823	0.103566	0.0957862	0.109183	0.0310238	1.27917	0.00496838	0.0195302	0.182077	-2.45738	down
LIPID-P-0925	C57H106O6	TG(16:1_18:0_20:1)	GL	TG	LMGL03010235	1.62189	2.67183	1.48978	3.65602	1.55566	1.14938	15.3666	17.3671	11.7245	12.5385	13.4754	5.48087	1.38278	0.00105625	0.0120587	0.159896	-2.6448	down
LIPID-P-0924	C57H106O6	TG(16:0_18:1_20:1)	GL	TG	LMGL03010234	1.42257	2.49758	1.72541	4.32432	1.55761	1.07196	12.9423	15.8389	9.69223	10.5858	11.7707	4.46743	1.33903	0.0016904	0.0133525	0.192955	-2.37366	down
LIPID-P-0923	C57H106O6	TG(18:0_18:1_18:1)	GL	TG	LMGL03010217	25.0122	49.5644	32.5219	77.2482	27.0297	21.2407	201.369	231.285	207.132	179.856	187.519	72.3888	1.35966	8.921159207309668e-4	0.0119816	0.215476	-2.2144	down
LIPID-P-0922	C56H104O6	TG(16:0_18:1_19:1)	GL	TG	LMGL03015729	0.0816805	0.138045	0.0767283	0.195774	0.0696159	0.0607444	1.11632	1.04491	1.09428	0.700925	0.8138	0.380558	1.37948	0.00113593	0.0120587	0.120872	-3.04845	down
LIPID-P-0921	C56H104O6	TG(17:0_18:1_18:1)	GL	TG	LMGL03010138	0.283341	0.342691	0.350536	0.632924	0.262518	0.187792	3.53861	3.20083	3.83	2.56937	2.65855	1.07342	1.36752	0.00146412	0.0124193	0.122093	-3.03395	down
LIPID-P-0920	C55H102O6	TG(16:0_16:1_20:1)	GL	TG	LMGL03010114	0.199316	0.298161	0.160078	0.434398	0.246962	0.140943	1.77713	1.66443	1.149	1.04008	1.30086	0.376422	1.2742	0.00455819	0.0192151	0.2025	-2.304	down
LIPID-P-0918	C55H102O6	TG(14:0_18:0_20:2)	GL	TG	LMGL03014350	0.0207132	0.0689255	0.0284323	0.0727273	0.0575596	0.0305707	0.244379	0.280847	0.25403	0.17739	0.265855	0.122854	1.40021	4.332073495343484e-4	0.0105728	0.207327	-2.27002	down
LIPID-P-0916	C55H102O6	TG(16:0_18:0_18:2)	GL	TG	LMGL03010104	26.7709	38.3349	33.4956	82.7518	24.5017	26.6005	150.929	153.227	135.418	133.607	150.381	52.12	1.3045	0.00110927	0.0120587	0.299679	-1.73851	down
LIPID-P-0915	C55H102O6	TG(16:0_18:1_18:1)	GL	TG	LMGL03010100	52.1739	82.8654	52.1908	112.039	42.6835	35.9305	290.323	326.278	285.296	269.27	259.767	144.778	1.41484	1.7822710577604248e-4	0.0105728	0.239818	-2.05999	down
LIPID-P-0933	C59H110O6	TG(18:0_18:1_20:1)	GL	TG	LMGL03010434	0.293112	0.71636	0.387537	1.17936	0.460865	0.371216	3.96872	4.85287	3.10699	3.22713	4.44444	1.10238	1.32378	0.00261056	0.0160068	0.164639	-2.60262	down
LIPID-P-0913	C54H100O6	TG(15:0_17:0_19:2)	GL	TG	-	0.259893	0.422072	0.395326	1.18526	0.388916	0.252109	3.40176	3.46928	3.04836	2.95992	2.29325	1.02172	1.33655	0.00121613	0.0120587	0.179296	-2.47958	down
LIPID-P-0911	C53H98O6	TG(14:0_18:0_18:2)	GL	TG	LMGL03014342	2.52076	5.6728	3.19377	6.28993	2.70297	2.36228	26.784	36.5514	30.2882	34.1213	27.3973	11.0238	1.39291	0.00106656	0.0120587	0.136866	-2.86916	down
LIPID-P-0910	C53H98O6	TG(16:0_16:1_18:1)	GL	TG	LMGL03010043	75.0366	141.723	103.603	204.423	63.1988	66.8983	746.823	778.523	414.265	565.262	505.327	217.166	1.29475	0.00338411	0.0176888	0.202915	-2.30105	down
LIPID-P-0908	C52H96O6	TG(15:0_16:1_18:1)	GL	TG	LMGL03015035	0.363459	1.32623	0.819864	1.81032	0.896451	0.379156	8.5044	7.53743	4.63117	5.89928	4.66768	1.42503	1.24237	0.00618347	0.0220643	0.171299	-2.54541	down
LIPID-P-0907	C52H96O6	TG(15:0_16:0_18:2)	GL	TG	LMGL03015011	0.416219	0.966118	0.860759	2.37838	0.618376	0.448635	9.50147	6.87661	4.49438	6.18705	4.91121	1.6484	1.2246	0.00631788	0.022461	0.169204	-2.56317	down
LIPID-P-0903	C51H94O6	TG(14:0_16:1_18:1)	GL	TG	LMGL03014251	1.84856	6.31171	2.88218	6.72236	3.79193	1.36377	59.6285	63.1905	31.0699	48.5098	34.5003	14.5398	1.30653	0.00386728	0.0183984	0.0911575	-3.4555	down
LIPID-P-0902	C51H94O6	TG(14:0_16:0_18:2)	GL	TG	LMGL03014227	3.83	7.4153	6.19279	14.0344	4.68644	2.99752	50.0489	46.4636	30.679	45.6321	40.1826	11.5615	1.313	0.00253755	0.0159533	0.174364	-2.51983	down
LIPID-P-0901	C51H94O6	TG(16:0_16:1_16:1)	GL	TG	LMGL03010018	5.49096	11.9651	7.26388	16.4521	8.1089	4.40695	107.527	109.448	50.0244	80.1644	60.8828	18.6143	1.24583	0.00720834	0.024368	0.125833	-2.99042	down
LIPID-P-0894	C49H90O6	TG(14:0_14:1_18:1)	GL	TG	LMGL03014145	0.273571	0.702807	0.155209	0.646683	0.826446	0.180447	6.94037	6.71141	6.23351	5.69373	5.03298	1.68356	1.37294	0.00141718	0.0121276	0.0862398	-3.5355	down
LIPID-P-0912	C54H100O6	TG(16:0_17:1_18:1)	GL	TG	LMGL03010061	1.00244	2.57502	1.01071	3.47912	1.26981	0.518114	15.6403	14.4553	11.1773	12.8674	9.66007	4.2606	1.34308	0.00157129	0.0128766	0.1448	-2.78787	down
LIPID-P-0893	C49H90O6	TG(12:0_16:0_18:2)	GL	TG	LMGL03013327	0.613581	1.07067	0.917235	3.81327	1.15897	0.861538	11.2805	10.0774	9.12555	8.42754	7.83359	2.89555	1.32571	0.0012502	0.0120587	0.169928	-2.55701	down
LIPID-P-0934	C59H110O6	TG(18:0_18:2_20:0)	GL	TG	LMGL03010427	0.187982	0.515005	0.286271	0.843243	0.313077	0.285856	2.9521	3.01497	1.69419	1.7369	2.31355	0.581179	1.24202	0.00607313	0.0220122	0.197792	-2.33794	down
LIPID-P-0937	C60H112O6	TG(15:0_18:1_24:1)	GL	TG	-	0	0.0414327	0.0134372	0.0399017	0.0202236	0.0162978	0.134506	0.1365	0.0846116	0.0688592	0.0915271	0.03909	1.23539	0.00436218	0.0191738	0.236524	-2.07994	down
LIPID-P-0983	C55H100O6	TG(14:0_18:1_20:2)	GL	TG	LMGL03014370	0.0510015	0.102033	0.0523856	0.143292	0.0612543	0.052804	0.312805	0.251936	0.209086	0.140185	0.219178	0.094726	1.15284	0.00822862	0.0257511	0.376874	-1.40784	down
LIPID-P-0982	C55H100O6	TG(16:0_18:1_18:2)	GL	TG	LMGL03010121	56.0821	75.8955	66.9912	161.966	54.0593	37.3201	297.165	355.188	277.479	285.714	269.914	139.814	1.35359	3.7498867353860703e-4	0.0105728	0.2783	-1.84529	down
LIPID-P-0981	C55H100O6	TG(16:1_18:1_18:1)	GL	TG	LMGL03010118	7.3278	14.2885	7.03019	23.7838	7.03938	4.78412	123.363	144.76	84.807	110.38	83.2065	32.2647	1.32876	0.00269364	0.0160068	0.111016	-3.17117	down
LIPID-P-0979	C54H98O6	TG(16:0_17:1_18:2)	GL	TG	LMGL03010075	0.257938	0.42788	0.334956	0.935627	0.248906	0.127841	5.20039	3.59319	3.12653	3.22713	2.67884	0.905895	1.27457	0.00426062	0.0191433	0.124554	-3.00515	down
LIPID-P-0978	C54H98O6	TG(15:0_18:1_18:2)	GL	TG	LMGL03015146	0.228627	0.315586	0.358325	1.20295	0.41614	0.285856	3.85142	2.76717	2.9702	2.15827	2.27296	0.885212	1.2691	0.00292801	0.0165578	0.188356	-2.40847	down
LIPID-P-0977	C54H98O6	TG(16:1_17:1_18:1)	GL	TG	LMGL03010073	0.12682	0.331075	0.0936709	0.32629	0.353913	0.0732506	2.58065	2.18895	1.47533	1.57451	1.32522	0.59152	1.29007	0.00381679	0.0183984	0.134038	-2.89928	down
LIPID-P-0976	C53H96O6	TG(16:0_16:1_18:2)	GL	TG	LMGL03010053	12.8383	24.9758	15.0536	42.8501	14.0204	9.7866	260.02	262.261	134.441	188.489	168.037	46.7425	1.28056	0.00492796	0.0195302	0.11276	-3.14867	down
LIPID-P-0973	C53H96O6	TG(16:1_16:1_18:1)	GL	TG	LMGL03010052	6.17489	14.3853	7.94547	18.6143	7.50608	4.76427	182.405	164.791	82.0713	123.947	98.0213	33.2989	1.27389	0.00549386	0.020669	0.0867602	-3.52682	down
LIPID-P-0972	C52H94O6	TG(14:0_17:1_18:2)	GL	TG	LMGL03014299	0	0	0	0.0316462	0	0	0.252199	0.235416	0.169614	0.384378	0.17514	0.0475698	1.26548	0.00607782	0.0220122	0.0250303	-5.32018	down
LIPID-P-0971	C52H94O6	TG(15:0_16:1_18:2)	GL	TG	LMGL03015036	0.120371	0.505324	0.089776	0.605405	0.791444	0.140149	2.9521	2.72586	1.23107	2.42549	1.42669	0.42606	1.14673	0.0127547	0.0343036	0.201342	-2.31228	down
LIPID-P-0970	C52H94O6	TG(16:1_16:1_17:1)	GL	TG	LMGL03010029	0.0639961	0.454017	0.0494645	0.131695	0.75158	0.0439702	1.64223	1.51781	0.606742	1.07914	0.699137	0.345398	1.05879	0.0173197	0.0423533	0.253754	-1.9785	down
LIPID-P-0969	C51H92O6	TG(16:0_14:1_18:2)	GL	TG	-	0.668295	1.6302	0.782863	2.47666	0.812834	0.508189	21.7009	19.4528	9.88764	13.3607	11.8924	2.52327	1.23661	0.00781745	0.0251358	0.0872779	-3.51824	down
LIPID-P-0935	C59H110O6	TG(16:0_18:1_22:1)	GL	TG	LMGL03010572	0.0504152	0.0880929	0.0424537	0.138378	0.0622265	0.0367246	0.940371	0.84667	0.525647	0.480987	0.7793	0.123681	1.25664	0.00647781	0.0229452	0.113154	-3.14364	down
LIPID-P-0966	C51H92O6	TG(14:0_16:1_18:2)	GL	TG	LMGL03014252	1.07474	3.38819	2.06426	5.52334	2.17793	1.4273	43.2063	41.5075	26.7709	31.6547	27.3973	5.58428	1.29042	0.00455523	0.0192151	0.0888922	-3.4918	down
LIPID-P-0962	C49H88O6	TG(10:0_18:1_18:2)	GL	TG	-	0.106888	0.157986	0.0862707	0.17258	0.198347	0.0597519	2.77615	2.70521	1.29165	1.93628	1.49772	0.332989	1.24533	0.00761429	0.0249479	0.0741769	-3.75289	down
LIPID-P-0961	C49H88O6	TG(12:0_16:1_18:2)	GL	TG	LMGL03013352	0.228627	0.338819	0.16261	0.544472	0.41614	0.160596	5.53275	4.89417	2.5403	3.39157	2.49619	0.870734	1.23558	0.00785008	0.0251358	0.0938502	-3.4135	down
LIPID-P-0945	C63H118O6	TG(24:0_18:1_18:1)	GL	TG	-	0.00238398	0.00673766	0.00196689	0.0111646	0	0.00391067	0.0338221	0.0330408	0.0164729	0.017739	0.0265855	0.0114581	1.27035	0.00285778	0.0164476	0.188069	-2.41067	down
LIPID-P-0944	C62H116O6	TG(23:0_18:1_18:1)	GL	TG	-	0	0.0135528	0	0	0	0.0049727	0.0380254	0.0333505	0.0155349	0.0159301	0.0149163	0.00821096	1.12758	0.0118367	0.03261	0.147065	-2.76548	down
LIPID-P-0942	C61H114O6	TG(16:0_18:1_24:1)	GL	TG	-	0	0.0116747	0.00393379	0.0235872	0.0309188	0.0148883	0.146628	0.126588	0.0803127	0.0548818	0.0945713	0.0185729	1.16992	0.0113845	0.0319096	0.16298	-2.61723	down
LIPID-P-0940	C61H114O6	TG(18:0_22:0_18:2)	GL	TG	-	0.0113337	0.0182962	0.0127167	0.0241769	0.0227516	0.00682878	0.112414	0.11461	0.0476795	0.0633094	0.138407	0.0221303	1.16665	0.0146549	0.0379927	0.192766	-2.37508	down
LIPID-P-0939	C61H114O6	TG(22:0_18:1_18:1)	GL	TG	-	0.0139717	0.0185092	0	0.0363636	0.0182596	0.0116129	0.161681	0.162313	0.107279	0.0816033	0.136783	0.0326784	1.27204	0.0046001	0.0192151	0.144675	-2.78912	down
LIPID-P-0965	C51H92O6	TG(14:1_16:1_18:1)	GL	TG	LMGL03014657	0.54128	2.22652	1.2853	3.24324	1.03452	0.934988	28.739	24.3676	15.574	19.7945	15.1192	3.97104	1.27375	0.00529682	0.0201654	0.0861416	-3.53715	down
LIPID-P-0892	C49H90O6	TG(14:1_16:0_16:1)	GL	TG	LMGL03014627	0.771861	1.56825	1.18208	3.97052	1.84346	0.813896	17.9668	14.951	12.1153	10.4008	10.4921	3.39193	1.27998	0.00382039	0.0183984	0.146428	-2.77174	down
LIPID-P-0886	C47H86O6	TG(12:0_14:0_18:2)	GL	TG	LMGL03013218	0.0611627	0.309777	0.0531646	0.121867	0.698104	0.0597519	0.701857	0.636035	0.556913	0.8037	0.685946	0.215098	1.03292	0.0175866	0.0426222	0.36222	-1.46506	down
LIPID-P-0822	C45H84O6	TG(8:0_16:0_18:1)	GL	TG	-	0.0174499	0.0443369	0.0331061	0.0676167	0.0102285	0.0131414	0.26784	0.470831	0.17704	0.31038	0.189346	0.131127	1.27118	0.00577724	0.0211613	0.120189	-3.05663	down
LIPID-P-0809	C59H114O6	TG(16:0_18:0_22:0)	GL	TG	LMGL03010459	0.0207132	0.0464666	0.0442064	0.0501229	0.0455032	0.0561787	0.0083871	0.0139391	0.0195408	0.0134224	0.0155454	0.042606	1.15218	0.00518756	0.0199669	2.32007	1.21417	up
LIPID-P-0804	C57H110O6	TG(18:0_18:0_18:0)	GL	TG	LMGL03010002	0.762091	1.06486	1.03862	1.1466	0.97877	1.11166	0.192245	0.217518	0.310699	0.250086	0.221208	0.916923	1.32464	0.00107326	0.0120587	2.89404	1.53309	up
LIPID-P-0827	C47H88O6	TG(12:0_16:0_16:1)	GL	TG	LMGL03013322	0.203224	1.45789	0.124051	0.328256	3.13077	0.119504	3.81232	2.97367	2.71617	2.95992	1.77169	1.32989	1.00163	0.0215099	0.0495241	0.34463	-1.53688	down
LIPID-P-0791	C52H100O6	TG(16:0_16:0_17:0)	GL	TG	LMGL03010019	0.426966	0.774443	0.542356	0.879607	0.485173	0.292804	1.76931	2.01342	1.23107	2.07605	1.29883	0.945191	1.28708	0.00201535	0.0146828	0.364409	-1.45637	down
LIPID-P-0789	C51H98O6	TG(14:0_16:0_18:0)	GL	TG	LMGL03014225	1.61602	2.51694	2.10321	3.086	1.59261	1.50868	5.21994	7.39288	5.56913	7.46146	6.83917	3.70217	1.38211	5.840320524504289e-4	0.0110135	0.343334	-1.54231	down
LIPID-P-0788	C51H98O6	TG(16:0_16:0_16:0)	GL	TG	LMGL03010001	14.3299	19.4256	16.2285	30.2048	12.1212	8.86685	34.2783	56.7202	36.8018	53.2374	43.9709	30.6791	1.30748	8.823199993189176e-4	0.0119816	0.395705	-1.3375	down
LIPID-P-0787	C50H96O6	TG(15:0_16:0_16:0)	GL	TG	LMGL03012900	0.394724	1.07454	0.421616	0.820639	1.38065	0.215385	2.56109	2.41611	1.98339	2.52826	1.69457	1.16856	1.26594	0.00109173	0.0120587	0.348734	-1.5198	down
LIPID-P-0786	C49H94O6	TG(14:0_16:0_16:0)	GL	TG	LMGL03012786	2.88227	3.98838	1.95716	3.95086	4.40447	2.2134	8.57283	11.048	11.0405	10.0103	10.4515	6.75284	1.44022	3.7982031497687e-5	0.00554316	0.335139	-1.57717	down
LIPID-P-0784	C47H90O6	TG(12:0_16:0_16:0)	GL	TG	LMGL03012664	0.214949	0.480155	0.280428	0.568059	0.357803	0.321588	2.6393	2.56066	2.40352	1.82734	2.1309	1.18304	1.42614	3.8211841551923185e-4	0.0105728	0.174423	-2.51934	down
LIPID-P-0783	C47H90O6	TG(12:0_14:0_18:0)	GL	TG	LMGL03013216	0.0351734	0.053243	0.00864654	0.0513022	0.0499757	0.0184218	0.181036	0.241611	0.20127	0.201644	0.152816	0.0990693	1.39996	3.9739972496698845e-4	0.0105728	0.201182	-2.31343	down
LIPID-P-0782	C47H90O6	TG(14:0_14:0_16:0)	GL	TG	LMGL03012756	0.734734	1.56631	0.613437	1.72973	2.02236	0.962779	10.1662	6.381	7.36688	5.26208	6.33181	4.19855	1.36158	9.640366225078312e-4	0.0120587	0.192144	-2.37974	down
LIPID-P-0777	C45H86O6	TG(12:0_14:0_16:0)	GL	TG	LMGL03013211	0.0957499	0.226525	0.102434	0.179263	0.326689	0.0720596	1.03226	1.05937	1.04152	1.08941	1.18721	0.452947	1.41425	3.0972953546460697e-4	0.0105728	0.171033	-2.54765	down
LIPID-P-0885	C47H86O6	TG(10:0_16:0_18:2)	GL	TG	-	0.0914509	0.212972	0.0893866	0.316462	0.18668	0.0591563	1.6911	1.9205	1.25843	1.54779	0.994419	0.332989	1.29057	0.00425596	0.0191433	0.123445	-3.01806	down
LIPID-P-0867	C61H116O6	TG(16:0_20:1_22:0)	GL	TG	LMGL03010823	0.00467025	0.0125266	0.00463486	0.012855	0.0120564	0.0134789	0.0439883	0.0423335	0.0259893	0.0198972	0.0302385	0.00845915	1.09764	0.0190838	0.045207	0.35237	-1.50484	down
LIPID-P-0865	C61H116O6	TG(16:0_24:0_18:1)	GL	TG	-	0.0199316	0.0590513	0.0193379	0.0338084	0.050948	0.0295782	0.163832	0.154259	0.0861749	0.0682425	0.107763	0.0405377	1.10798	0.0167961	0.0415711	0.342546	-1.54563	down
LIPID-P-0858	C59H112O6	TG(16:0_18:1_22:0)	GL	TG	LMGL03010511	0.0625305	0.178122	0.0825706	0.257494	0.14526	0.135186	0.789834	0.751678	0.408403	0.382323	0.507357	0.14726	1.13563	0.0144827	0.0376472	0.288318	-1.79427	down
LIPID-P-0856	C59H112O6	TG(18:0_18:1_20:0)	GL	TG	LMGL03010382	0.0424035	0.16515	0.077702	0.249631	0.109869	0.119901	0.55132	0.602994	0.373229	0.300103	0.483004	0.142916	1.17769	0.00820539	0.0257511	0.311651	-1.682	down
LIPID-P-0855	C58H110O6	TG(16:0_18:1_21:0)	GL	TG	LMGL03010455	0.0212995	0.057696	0.0436222	0.0971007	0.043753	0.0635236	0.207234	0.284977	0.178407	0.122302	0.209031	0.0570838	1.17215	0.0110799	0.031417	0.308767	-1.69541	down
LIPID-P-0854	C58H110O6	TG(15:0_16:0_24:1)	GL	TG	-	0	0.0394966	0.0132814	0.0402948	0	0	0.10479	0.0993289	0.0511969	0.0517986	0.0631152	0.0254395	1.12999	0.00857424	0.0263473	0.235229	-2.08786	down
LIPID-P-0853	C57H108O6	TG(16:0_20:0_18:1)	GL	TG	LMGL03010205	0.345872	0.675702	0.403116	1.32875	0.499757	0.498263	4.20332	4.3779	2.57938	2.32271	2.86149	0.907963	1.22585	0.00670358	0.0233178	0.217441	-2.20131	down
LIPID-P-0852	C57H108O6	TG(18:0_18:0_18:1)	GL	TG	LMGL03010188	4.29897	9.87415	6.35833	17.3956	6.38794	7.20596	50.0489	53.2783	41.3288	41.8294	42.5165	15.3051	1.34505	0.0012922	0.0120855	0.210886	-2.24546	down
LIPID-P-0851	C57H108O6	TG(16:0_18:0_20:1)	GL	TG	LMGL03010205	0.375183	0.644724	0.4148	1.09287	0.431697	0.484367	3.69501	3.75839	2.34489	2.56937	2.88179	0.831437	1.28026	0.00410364	0.0188716	0.214145	-2.22334	down
LIPID-P-0850	C56H106O6	TG(17:0_17:0_19:1)	GL	TG	LMGL03012999	0.0365413	0.0849952	0.0632911	0.14683	0.053087	0.0339454	0.437928	0.450181	0.308745	0.275437	0.399797	0.0835574	1.25263	0.00495033	0.0195302	0.214093	-2.22369	down
LIPID-P-0849	C56H106O6	TG(17:0_18:0_18:1)	GL	TG	LMGL03010119	0.285296	0.520813	0.350536	1.01622	0.270297	0.258065	3.22581	2.76717	2.40352	2.11716	2.43531	0.72182	1.30035	0.00232519	0.015318	0.197591	-2.33941	down
LIPID-P-0848	C55H104O6	TG(16:0_16:1_20:0)	GL	TG	LMGL03010095	0.0414265	0.130106	0.0484907	0.14231	0.0838114	0.0404963	0.678397	0.497677	0.418173	0.295992	0.391679	0.0868666	1.1769	0.0106833	0.0307029	0.205439	-2.28322	down
LIPID-P-0847	C55H104O6	TG(16:0_18:0_18:1)	GL	TG	LMGL03010085	24.6214	43.1752	35.2483	92.3833	27.613	21.0422	171.457	223.025	207.132	151.285	178.792	79.6277	1.34157	7.073322237028819e-4	0.0110135	0.241352	-2.05079	down
LIPID-P-0844	C54H102O6	TG(16:0_17:0_18:1)	GL	TG	LMGL03010051	0.750366	1.21975	1.07108	2.31941	0.637822	0.657072	8.99316	7.99174	8.57841	8.01644	6.87976	2.06825	1.34055	0.00179378	0.0136582	0.156498	-2.67579	down
LIPID-P-0842	C53H100O6	TG(16:0_16:0_18:1)	GL	TG	LMGL03010005	56.0821	76.8635	62.9017	108.108	41.8085	29.6774	374.389	411.977	284.319	318.602	258.752	129.266	1.34369	0.00165166	0.013205	0.211242	-2.24303	down
LIPID-P-0840	C52H98O6	TG(15:0_16:0_18:1)	GL	TG	LMGL03015010	0.611627	2.091	0.83739	2.14251	1.70151	0.404963	13.2747	13.588	8.67611	11.6752	6.63623	2.87487	1.27866	0.00463592	0.0192401	0.137311	-2.86448	down
LIPID-P-0838	C51H96O6	TG(14:0_16:0_18:1)	GL	TG	LMGL03014226	5.23693	10.0678	5.49172	12.6585	5.63928	3.09677	66.2757	67.1141	57.4499	67.8314	58.8534	22.7508	1.40825	6.879531875011442e-4	0.0110135	0.123991	-3.0117	down
LIPID-P-0837	C51H96O6	TG(16:0_16:0_16:1)	GL	TG	LMGL03010017	6.52662	12.9719	7.26388	14.9386	6.98104	3.90074	124.145	116.675	60.5765	73.7924	80.9741	26.1634	1.29048	0.0045774	0.0192151	0.109019	-3.19735	down
LIPID-P-0834	C49H92O6	TG(14:0_16:0_16:1)	GL	TG	LMGL03014221	0.797264	2.40077	0.615385	1.51351	4.31697	0.712655	15.8162	15.8596	14.5774	10.668	9.27448	4.42606	1.31468	0.00204982	0.0146828	0.146648	-2.76957	down
LIPID-P-0833	C49H92O6	TG(12:0_16:0_18:1)	GL	TG	LMGL03013326	0.90083	2.26525	1.11198	2.61425	1.46232	1.05608	16.0704	14.3934	14.6947	12.4974	10.1877	6.12203	1.40656	6.480149887461999e-4	0.0110135	0.127231	-2.97448	down
LIPID-P-0984	C56H102O6	TG(17:1_18:1_18:1)	GL	TG	LMGL03010161	0.540303	0.877057	0.711782	2.14251	0.558094	0.398015	7.82014	7.57873	6.66341	5.90956	5.89548	2.21303	1.36091	0.0010425	0.0120587	0.144892	-2.78695	down
LIPID-P-0987	C56H102O6	TG(17:0_18:1_18:2)	GL	TG	LMGL03010164	0.412311	0.74153	0.767283	1.82211	0.445309	0.383127	6.43206	5.16262	4.08403	4.5221	4.74886	1.80145	1.34051	0.0012238	0.0120587	0.170897	-2.54881	down
LIPID-P-0988	C57H104O6	TG(18:1_18:1_18:1)	GL	TG	LMGL03010250	26.6406	48.4027	29.3411	72.7273	25.474	18.7262	172.695	202.375	183.032	177.458	175.884	95.8289	1.43086	7.196683088189602e-5	0.00601991	0.219714	-2.1863	down
LIPID-P-0990	C57H104O6	TG(18:0_18:1_18:2)	GL	TG	LMGL03010252	20.7132	38.5286	29.7955	64.2752	23.7239	23.2258	135.288	162.726	123.302	112.436	115.677	57.2906	1.3347	9.77132296407529e-4	0.0120587	0.283368	-1.81925	down
LIPID-P-1152	C59H102O6	TG(18:2_18:2_20:2)	GL	TG	LMGL03010663	0.401563	0.42304	0.548199	1.55283	0.589208	0.4	3.72434	3.63449	2.56961	2.86742	4.00812	0.83971	1.26553	0.0034798	0.0178289	0.221883	-2.17213	down
LIPID-P-1151	C59H102O6	TG(16:0_18:0_22:6)	GL	TG	LMGL03010853	0.0906693	0.0482091	0.0718598	0.14801	0.0596986	0.0240199	0.772239	0.918947	0.836346	0.811922	0.830036	0.351603	1.44269	3.211510101180735e-4	0.0105728	0.0978672	-3.35303	down
LIPID-P-1150	C59H102O6	TG(18:0_18:2_20:4)	GL	TG	LMGL03010676	3.22423	3.17522	3.17429	6.44717	3.96694	1.70521	21.5054	26.4326	22.4719	27.9548	27.8031	11.5408	1.42788	4.20965985868953e-4	0.0105728	0.157529	-2.66631	down
LIPID-P-1149	C59H102O6	TG(16:0_18:1_22:5)	GL	TG	LMGL03010849	0.840254	0.691191	0.769231	1.33268	0.744774	0.422829	4.73118	5.88539	5.29555	5.96095	6.27093	2.46122	1.42684	5.07382435601124e-4	0.0110135	0.156867	-2.67238	down
LIPID-P-1146	C57H98O6	TG(16:0_16:0_22:6)	GL	TG	LMGL03010526	1.0767	0.588577	0.553067	1.14201	0.688381	0.188387	5.53275	5.24522	7.30826	6.33094	6.18975	3.18511	1.445	2.1705169072739247e-4	0.0105728	0.125388	-2.99553	down
LIPID-P-1145	C57H98O6	TG(16:0_16:1_22:5)	GL	TG	LMGL03010525	0.159844	0.211036	0.167089	0.416708	0.156928	0.0432754	3.01075	3.13887	1.85833	2.63104	2.8209	0.647363	1.34672	0.00239292	0.0155299	0.0818641	-3.61062	down
LIPID-P-1144	C57H98O6	TG(16:0_18:2_20:4)	GL	TG	LMGL03010399	3.81045	4.00774	4.38169	9.76904	4.72533	1.8005	35.5816	32.8343	27.7479	39.8767	34.0944	11.4168	1.36941	0.00114373	0.0120587	0.156951	-2.67161	down
LIPID-P-1142	C57H98O6	TG(18:1_18:2_18:3)	GL	TG	LMGL03010373	1.31705	2.67183	3.46641	12.4029	2.10015	2.08437	28.348	26.2261	19.7362	23.4327	20.274	5.85315	1.2635	0.00223754	0.0150257	0.194096	-2.36515	down
LIPID-P-1139	C56H96O6	TG(17:1_18:2_18:3)	GL	TG	LMGL03010254	0.00554958	0.0317522	0.0336904	0.138182	0.0171317	0.0163176	0.342131	0.270521	0.150073	0.261048	0.175545	0.0620476	1.17038	0.00696559	0.0238855	0.192349	-2.3782	down
LIPID-P-1138	C55H94O6	TG(16:0_18:2_18:4)	GL	TG	LMGL03015732	0.020127	0.053243	0.0704966	0.110663	0.0490034	0.0303722	0.913001	1.32163	0.490474	0.733813	0.347032	0.0916236	1.12461	0.0207239	0.0480576	0.0856701	-3.54506	down
LIPID-P-1137	C55H94O6	TG(16:1_18:2_18:3)	GL	TG	LMGL03010193	0.383	0.49758	0.584226	1.8516	0.34808	0.516129	7.29228	6.40165	4.0254	4.02878	4.18062	0.798345	1.20125	0.00863996	0.0263473	0.156419	-2.67652	down
LIPID-P-1135	C55H94O6	TG(16:0_16:1_20:5)	GL	TG	LMGL03010215	0.0644846	0.0689255	0.0710808	0.194201	0.0719494	0.0522084	0.938416	0.916882	0.693698	0.737924	0.657534	0.186143	1.32733	0.00253694	0.0159533	0.12658	-2.98188	down
LIPID-P-1155	C61H106O6	TG(18:1_18:1_22:4)	GL	TG	LMGL03011221	0.668295	0.484027	0.734177	1.39754	0.768109	0.397022	5.5914	4.254	4.37714	4.35766	6.49417	1.66494	1.3372	0.00212796	0.0148099	0.166391	-2.58735	down
LIPID-P-1128	C53H90O6	TG(16:0_18:2_16:4)	GL	TG	-	0.0164143	0.00414327	0.00619279	0.0224079	0.0117647	0	0.420332	0.342798	0.190327	0.378212	0.245561	0.0361944	1.2587	0.00661232	0.0230834	0.03776	-4.727	down
LIPID-P-1125	C61H108O6	TG(16:0_18:1_24:4)	GL	TG	-	0.0539326	0.0422072	0.0140214	0.0426536	0.057754	0.0238213	0.269795	0.245741	0.157499	0.186845	0.280061	0.0527404	1.26372	0.00554918	0.020669	0.196524	-2.34722	down
LIPID-P-1124	C61H108O6	TG(18:0_18:1_22:4)	GL	TG	LMGL03011144	0.410357	0.429816	0.296008	0.650614	0.593097	0.238213	3.83187	3.07692	2.42306	2.98047	4.2415	0.83971	1.30767	0.00375267	0.0183984	0.150522	-2.73196	down
LIPID-P-1123	C61H108O6	TG(18:1_18:2_22:2)	GL	TG	LMGL03011214	0.0381045	0.0207164	0.0200584	0.0640786	0.0262518	0.0321588	0.158162	0.135054	0.121153	0.121274	0.184069	0.0728025	1.35999	6.868789675386843e-4	0.0110135	0.254088	-1.9766	down
LIPID-P-1117	C59H104O6	TG(18:2_18:2_20:1)	GL	TG	LMGL03010596	0.314607	0.482091	0.442064	1.06143	0.418085	0.448635	1.81427	1.78007	1.21935	1.18602	1.88331	0.529473	1.16637	0.00763659	0.0249479	0.376453	-1.40946	down
LIPID-P-1116	C59H104O6	TG(18:0_18:1_20:4)	GL	TG	LMGL03010615	2.16903	1.84124	1.60273	3.00737	2.25571	0.883375	9.01271	9.64378	9.55545	11.4491	12.0548	5.19131	1.42351	3.6889069695205306e-4	0.0105728	0.206643	-2.27479	down
LIPID-P-1114	C59H104O6	TG(16:0_18:1_22:4)	GL	TG	LMGL03010775	1.47142	1.39981	1.03603	2.61425	1.68789	0.678908	14.0762	11.3578	9.55545	10.9969	14.0233	3.28852	1.34076	0.00227425	0.0151669	0.14042	-2.83218	down
LIPID-P-1113	C59H104O6	TG(18:0_18:3_20:2)	GL	TG	LMGL03010601	0.664387	0.484027	0.59591	1.42899	0.64949	0.496278	3.47996	3.59319	2.57938	2.81603	3.85591	0.959669	1.28905	0.00303618	0.0169179	0.249887	-2.00065	down
LIPID-P-1111	C59H104O6	TG(18:1_18:2_20:2)	GL	TG	LMGL03010602	0.687836	1.04356	1.04576	2.57494	0.937287	1.23077	5.7478	5.67888	3.38056	4.23433	5.09386	1.49535	1.23552	0.00460721	0.0192151	0.293403	-1.76904	down
LIPID-P-1109	C58H102O6	TG(19:1_18:2_18:2)	GL	TG	LMGL03013039	0.0212995	0.0509197	0.0601753	0.17199	0.0583374	0.0504218	0.2913	0.338668	0.198339	0.24666	0.197869	0.0923475	1.19531	0.00446656	0.0191989	0.302629	-1.72438	down
LIPID-P-1108	C58H102O6	TG(17:0_18:1_20:4)	GL	TG	LMGL03010448	0.0517831	0.0613746	0.0944499	0.0727273	0.0787555	0.0224318	0.252199	0.324213	0.224719	0.277492	0.300355	0.129473	1.38841	6.521340649438182e-4	0.0110135	0.252923	-1.98323	down
LIPID-P-1156	C61H106O6	TG(18:0_18:0_22:6)	GL	TG	LMGL03011233	0.0310699	0.0163214	0.0247322	0.0247666	0.030141	0.0115335	0.180254	0.245741	0.234489	0.256937	0.302385	0.0901758	1.39739	0.00125526	0.0120587	0.105776	-3.24092	down
LIPID-P-1157	C61H106O6	TG(18:0_18:1_22:5)	GL	TG	LMGL03011227	0.218857	0.222652	0.245375	0.564128	0.371415	0.202481	1.44282	1.41043	0.781632	1.09969	1.8549	0.428128	1.2176	0.00777737	0.0251358	0.260048	-1.94315	down
LIPID-P-1160	C63H110O6	TG(18:1_18:1_24:4)	GL	TG	-	0.0124084	0	0	0.0153317	0	0	0.0908113	0.0683531	0.0595994	0.0715313	0.127854	0.0297828	1.31755	0.00287376	0.0164476	0.0619293	-4.01323	down
LIPID-P-1216	C59H96O6	TG(18:2_18:3_20:4)	GL	TG	LMGL03010876	0.0322423	0.0547919	0.0817916	0.265356	0.069227	0.035732	0.86608	0.898296	0.715193	0.935252	0.978184	0.304033	1.38883	6.095968126450908e-4	0.0110135	0.114783	-3.12302	down
LIPID-P-1215	C59H96O6	TG(16:1_18:2_22:6)	GL	TG	LMGL03011075	0.0533464	0.0336883	0.0438169	0.0825553	0.0166845	0.0098263	0.85044	0.861125	0.894968	1.11408	0.949772	0.227508	1.38304	0.001478	0.0124281	0.0489839	-4.35155	down
LIPID-P-1213	C57H92O6	TG(16:0_18:4_20:5)	GL	TG	LMGL03015763	0.0159062	0.0696999	0.114314	0.212285	0.0665046	0.053201	0.819159	0.739288	0.467025	0.446043	0.485033	0.193175	1.26429	0.00408164	0.0188716	0.168875	-2.56597	down
LIPID-P-1207	C61H102O6	TG(18:2_18:2_22:4)	GL	TG	LMGL03011375	0.10083	0.125653	0.229796	0.426536	0.206125	0.143921	0.930596	0.795044	0.535418	0.816033	1.05124	0.275078	1.23885	0.00432573	0.0191433	0.279979	-1.83661	down
LIPID-P-1206	C61H102O6	TG(18:0_18:2_22:6)	GL	TG	LMGL03011388	0.332193	0.25363	0.323272	0.544472	0.25474	0.145707	3.12805	2.93237	3.63459	3.90545	3.79503	1.36091	1.41899	6.692926084875473e-4	0.0110135	0.098847	-3.33866	down
LIPID-P-1205	C61H102O6	TG(18:1_18:1_22:6)	GL	TG	LMGL03011389	0.0583293	0.064666	0.0884129	0.208354	0.152649	0.0642184	0.520039	0.635003	0.640938	0.793422	0.886859	0.23061	1.33401	0.0021869	0.0150257	0.171743	-2.54168	down
LIPID-P-1204	C61H102O6	TG(18:1_18:2_22:5)	GL	TG	LMGL03011382	0.203224	0.255566	0.245375	0.477641	0.318911	0.0915136	1.75171	1.59628	1.7958	2.07605	2.07002	0.744571	1.40239	6.331776891803214e-4	0.0110135	0.158677	-2.65584	down
LIPID-P-1202	C59H98O6	TG(16:1_16:1_24:6)	GL	TG	-	0.0949682	0.0247822	0.0878286	0.175332	0.119203	0.0309677	0.944282	0.522457	0.60381	0.914697	0.929477	0.275078	1.32326	0.00249063	0.0159499	0.127233	-2.97445	down
LIPID-P-1200	C59H98O6	TG(16:0_18:2_22:6)	GL	TG	LMGL03010999	0.484612	0.257502	0.473223	0.876658	0.433641	0.169529	5.08309	5.01807	4.70933	6.53649	5.6621	1.69183	1.38898	0.00119282	0.0120587	0.0939052	-3.41265	down
LIPID-P-1197	C57H94O6	TG(16:1_16:1_22:6)	GL	TG	LMGL03010649	0.034978	0.0160503	0.0204479	0.0640786	0.0125036	0.0127841	0.430108	0.503872	0.486566	0.684481	0.42618	0.192347	1.39566	0.00112063	0.0120587	0.0590562	-4.08177	down
LIPID-P-1196	C57H94O6	TG(18:2_18:3_18:3)	GL	TG	LMGL03010471	0.0246214	0.0186834	0.0952288	0.194398	0.0328634	0.0369231	0.553275	0.487352	0.269663	0.298047	0.271943	0.047363	1.09886	0.0162635	0.0407247	0.208917	-2.259	down
LIPID-P-1183	C61H104O6	TG(18:1_18:2_22:4)	GL	TG	LMGL03011298	0.406448	0.391094	0.514119	0.959214	0.565873	0.220347	3.22581	3.15953	2.38398	3.02158	3.61238	1.07549	1.36047	0.00133476	0.0120855	0.185517	-2.43037	down
LIPID-P-1182	C61H104O6	TG(18:1_18:1_22:5)	GL	TG	LMGL03011305	0.161602	0.115973	0.109445	0.186732	0.106368	0.0391067	0.588465	0.733092	0.707377	0.645427	0.598681	0.285419	1.40609	4.78717954230799e-4	0.0110135	0.202118	-2.30673	down
LIPID-P-1181	C61H104O6	TG(18:0_18:1_22:6)	GL	TG	LMGL03011311	0.308745	0.216844	0.165336	0.263391	0.1649	0.0639206	1.7654	1.98658	2.57938	2.67215	2.41502	0.988625	1.41895	7.087532544531359e-4	0.0110135	0.0953592	-3.39048	down
LIPID-P-1177	C59H100O6	TG(16:0_18:1_22:6)	GL	TG	LMGL03010925	0.973131	0.722168	0.736125	1.12039	0.604764	0.258065	7.91789	7.43418	7.77723	9.02364	9.25419	3.82627	1.45033	3.091630032432198e-4	0.0105728	0.0975971	-3.35702	down
LIPID-P-1176	C59H100O6	TG(18:1_18:2_20:4)	GL	TG	LMGL03010741	2.61847	2.22652	2.62902	6.11302	2.83909	1.24268	19.5308	18.8539	18.6224	28.3659	26.5855	8.74871	1.36566	0.00141715	0.0121276	0.146377	-2.77224	down
LIPID-P-1174	C58H98O6	TG(15:0_18:1_22:6)	GL	TG	LMGL03015165	0	0	0.0117235	0	0	0	0.112805	0.0669076	0.111969	0.12703	0.0572298	0.0419855	1.3501	0.00188312	0.0141515	0.0226354	-5.46528	down
LIPID-P-1172	C57H96O6	TG(18:1_18:2_18:4)	GL	TG	LMGL03016218	0.0437714	0.0511133	0.0621227	0.261425	0.0801167	0.0746402	0.723363	0.980898	0.48852	0.530319	0.375444	0.158428	1.17743	0.0105467	0.0304438	0.175988	-2.50645	down
LIPID-P-1171	C57H96O6	TG(16:0_16:1_22:6)	GL	TG	LMGL03010586	0.283341	0.106873	0.150925	0.208354	0.120564	0.0238213	2.40469	2.84977	2.55984	2.91881	2.21208	0.974147	1.42615	6.10869108325622e-4	0.0110135	0.0642185	-3.96087	down
LIPID-P-1170	C57H96O6	TG(16:0_18:2_20:5)	GL	TG	LMGL03010451	0.137176	0.220716	0.237585	0.487469	0.194263	0.0927047	1.62659	1.69128	1.28578	1.81912	1.69254	0.492244	1.35846	0.00138339	0.012089	0.159153	-2.65152	down
LIPID-P-1169	C57H96O6	TG(18:2_18:2_18:3)	GL	TG	LMGL03010420	0.327308	0.618587	1.05161	2.65356	0.626155	0.644169	6.44184	4.85287	3.20469	3.82323	3.40944	0.97001	1.12321	0.0111438	0.031417	0.26083	-1.93882	down
LIPID-P-1167	C55H92O6	TG(16:2_18:2_18:3)	GL	TG	-	0	0	0	0.0707617	0	0	0.2913	0.340733	0.194235	0.217883	0.219178	0.0535677	1.30718	0.00267579	0.0160068	0.0537336	-4.21803	down
LIPID-P-1164	C55H92O6	TG(14:0_18:3_20:4)	GL	TG	LMGL03014409	0.0267709	0.0274927	0.0366115	0.132875	0.0173845	0.0452605	0.674487	0.65049	0.353688	0.501542	0.35312	0.0525336	1.21042	0.00912879	0.0270783	0.110754	-3.17457	down
LIPID-P-1106	C57H100O6	TG(16:1_18:1_20:3)	GL	TG	LMGL03010352	0.189546	0.396902	0.223953	0.536609	0.243072	0.131811	3.42131	2.39546	2.12995	1.97739	1.91984	0.55636	1.27098	0.00483778	0.0195302	0.138859	-2.84831	down
LIPID-P-1218	C61H100O6	TG(18:2_20:3_20:4)	GL	TG	LMGL03011240	0.252076	0.267183	0.262902	0.461916	0.27613	0.0762283	1.34115	1.83583	1.11578	1.82323	2.55708	0.841779	1.33079	0.00290553	0.0165273	0.167784	-2.57533	down
LIPID-P-1105	C57H100O6	TG(16:0_18:1_20:4)	GL	TG	LMGL03010355	5.00244	4.89835	4.61538	10.7322	5.73651	1.77072	41.2512	40.475	41.8173	48.7153	50.1268	16.484	1.40252	7.025687260655113e-4	0.0110135	0.137128	-2.86641	down
LIPID-P-1044	C55H98O6	TG(16:1_18:1_18:2)	GL	TG	LMGL03010142	36.5413	58.4705	59.3963	159.41	52.3092	44.665	316.716	336.603	230.581	287.77	265.855	87.4871	1.26703	0.00237267	0.0155025	0.26937	-1.89234	down
LIPID-P-1043	C54H96O6	TG(16:1_17:1_18:2)	GL	TG	LMGL03010089	0.055105	0.0720232	0.0223953	0.103391	0.0571706	0	1.14956	0.980898	0.496336	0.848921	0.448503	0.158635	1.21948	0.00898387	0.026905	0.0759481	-3.71884	down
LIPID-P-1042	C54H96O6	TG(15:0_18:2_18:2)	GL	TG	LMGL03012907	0.117245	0.244918	0.264849	0.713514	0.248906	0.169727	1.73021	1.78627	1.24084	1.41829	1.01471	0.388831	1.23554	0.004315	0.0191433	0.232105	-2.10715	down
LIPID-P-1041	C53H94O6	TG(16:0_16:1_18:3)	GL	TG	LMGL03010065	0.545188	1.41142	1.01266	2.35872	0.616432	0.440695	22.6784	23.7481	11.7831	15.9712	12.0954	2.50259	1.24102	0.00782443	0.0251358	0.0719217	-3.79743	down
LIPID-P-1040	C53H94O6	TG(14:0_16:0_20:4)	GL	TG	LMGL03014237	0.320469	0.545983	0.317429	0.664373	0.385027	0.128635	5.29814	5.01807	3.94724	5.1593	5.54033	1.909	1.41971	6.812682752510258e-4	0.0110135	0.0878948	-3.50808	down
LIPID-P-1038	C53H94O6	TG(16:1_16:1_18:2)	GL	TG	LMGL03010064	4.00586	7.45402	5.45278	17.769	5.73651	3.91067	107.527	113.784	54.7142	83.4532	56.0122	13.2368	1.22609	0.00853569	0.0263473	0.103396	-3.27374	down
LIPID-P-1036	C53H94O6	TG(14:0_18:2_18:2)	GL	TG	LMGL03012793	0.984856	1.48306	1.48978	5.24816	1.25814	1.33797	16.2463	19.4734	11.7831	15.2724	13.8204	3.26784	1.29608	0.00319604	0.0171581	0.147777	-2.75851	down
LIPID-P-1032	C51H90O6	TG(12:0_18:1_18:3)	GL	TG	LMGL03013463	0.0676111	0.115198	0.0823759	0.253563	0.0797278	0.0331514	2.6002	2.58131	1.20371	2.09661	1.54642	0.289555	1.25734	0.00675772	0.0234219	0.0612172	-4.02992	down
LIPID-P-1031	C51H90O6	TG(12:0_18:2_18:2)	GL	TG	LMGL03012671	0.0982902	0.172894	0.296008	0.717445	0.200292	0.143127	2.17009	2.47806	1.53395	2.32271	1.25013	0.262668	1.20737	0.00826651	0.0257862	0.162519	-2.62132	down
LIPID-P-1029	C51H90O6	TG(16:1_16:1_16:2)	GL	TG	-	0.0383	0.224589	0.073223	0.173563	0.145649	0.0436725	2.38514	2.49871	1.30728	1.79651	1.67834	0.306101	1.28677	0.00506659	0.0197556	0.0700953	-3.83454	down
LIPID-P-1046	C55H98O6	TG(16:0_16:0_20:4)	GL	TG	LMGL03010160	3.16561	3.05905	2.80428	6.72236	3.26689	0.931017	22.2874	19.4734	19.0523	22.4049	24.759	9.26577	1.40481	4.1093619399127377e-4	0.0105728	0.170153	-2.5551	down
LIPID-P-1017	C63H116O6	TG(18:1_18:1_24:1)	GL	TG	-	0	0	0	0.00558231	0	0	0.0588465	0.0720702	0.0443576	0.0406989	0.08483	0.0168356	1.33274	0.00322195	0.0171581	0.0175744	-5.83038	down
LIPID-P-1016	C63H116O6	TG(18:1_20:1_22:1)	GL	TG	LMGL03011348	0.0146751	0.0132236	0.0141772	0.0181622	0.0223627	0.0128238	0.228739	0.158802	0.122912	0.116752	0.271943	0.0380558	1.22499	0.00940086	0.0277153	0.101818	-3.29593	down
LIPID-P-1014	C62H114O6	TG(23:0_18:1_18:2)	GL	TG	-	0	0.00731849	0	0.00900246	0	0.00611414	0.030303	0.0320083	0.0133268	0.00883864	0.0170066	0.00874871	1.10095	0.0163404	0.0407247	0.203526	-2.29671	down
LIPID-P-1010	C61H112O6	TG(18:1_18:2_22:0)	GL	TG	LMGL03010969	0.0486566	0.0559535	0.0420643	0.12914	0.0771998	0.0464516	0.447703	0.410945	0.226673	0.22816	0.393709	0.0620476	1.1726	0.0120597	0.0330349	0.225784	-2.14698	down
LIPID-P-1009	C61H112O6	TG(18:1_18:1_22:1)	GL	TG	LMGL03010976	0.0308745	0.0520813	0.0463486	0.0811794	0.0474477	0.0355335	0.478983	0.402685	0.261847	0.31038	0.627093	0.110238	1.25037	0.00747194	0.0247444	0.133927	-2.90048	down
LIPID-P-1001	C59H108O6	TG(20:1_18:2_18:0)	GL	TG	LMGL03010483	0.44553	0.571152	0.650438	1.63931	0.552261	0.474442	2.9912	3.05627	2.18857	1.99794	3.10502	0.903826	1.23002	0.00360876	0.0182192	0.304233	-1.71675	down
LIPID-P-0999	C59H108O6	TG(18:1_18:1_20:1)	GL	TG	LMGL03010484	0.973131	1.52178	1.16845	2.92875	1.0598	0.934988	10.0098	13.2783	9.36004	10.3392	10.5936	4.38469	1.4049	6.75925841954068e-4	0.0110135	0.148138	-2.75499	down
LIPID-P-0997	C59H108O6	TG(18:1_18:2_20:0)	GL	TG	LMGL03010478	0.304836	0.712488	0.48296	1.74545	0.50948	0.637221	3.38221	3.26278	2.07132	1.926	2.63825	0.847983	1.17013	0.00659362	0.0230834	0.310891	-1.68552	down
LIPID-P-0994	C58H106O6	TG(18:1_18:1_19:1)	GL	TG	LMGL03013031	0.120176	0.17909	0.127556	0.394103	0.125425	0.130025	1.97458	2.19928	1.09428	1.22302	1.29883	0.391934	1.25785	0.00618158	0.0220643	0.131555	-2.92626	down
LIPID-P-0991	C57H104O6	TG(16:0_18:1_20:2)	GL	TG	LMGL03010271	1.09819	1.74831	1.55794	3.16462	1.36898	1.30422	5.4741	6.31905	3.81045	4.35766	5.33739	2.29576	1.25807	0.00269243	0.0160068	0.371171	-1.42984	down
LIPID-P-1027	C49H86O6	TG(14:1_16:1_16:2)	GL	TG	-	0	0.0379477	0	0.0261425	0.0402528	0	0.312805	0.311822	0.112164	0.283659	0.209031	0.0401241	1.22932	0.00812591	0.0256549	0.0821854	-3.60497	down
LIPID-P-1048	C55H98O6	TG(16:0_18:2_18:2)	GL	TG	LMGL03010141	18.1339	29.2352	33.6904	100.835	28.9742	22.2333	155.621	163.345	110.992	115.519	124.81	51.0858	1.20194	0.00312478	0.0169756	0.323137	-1.62978	down
LIPID-P-1049	C56H100O6	TG(17:1_18:1_18:2)	GL	TG	LMGL03010190	0.314607	0.489835	0.35443	1.27174	0.303354	0.184615	5.57185	5.49303	4.22081	3.98767	3.61238	1.34023	1.33438	0.00192468	0.0142298	0.120474	-3.05321	down
LIPID-P-1101	C56H98O6	TG(17:1_18:2_18:2)	GL	TG	LMGL03010218	0.057743	0.10939	0.160662	0.296806	0.0816723	0.0802978	1.35875	1.19773	0.736688	0.923947	0.775241	0.258532	1.26967	0.00461004	0.0192151	0.149798	-2.73891	down
LIPID-P-1099	C55H96O6	TG(14:0_16:0_22:5)	GL	TG	LMGL03014245	0.0425989	0.0362052	0.0689387	0.322359	0.0595041	0.0563772	0.752688	0.64636	0.54128	0.587873	0.53171	0.140434	1.25979	0.0022368	0.0150257	0.1831	-2.4493	down
LIPID-P-1098	C55H96O6	TG(16:0_16:1_20:4)	GL	TG	LMGL03010185	0.814851	0.56728	0.627069	1.23636	0.550316	0.153449	11.2023	10.9861	8.24621	9.86639	11.4866	3.01965	1.39005	0.0012595	0.0120587	0.0720586	-3.79469	down
LIPID-P-1097	C55H96O6	TG(16:1_18:1_18:3)	GL	TG	LMGL03010168	1.3151	2.86544	3.25219	10.8108	1.85513	2.00496	36.3636	35.5188	25.9893	25.4882	22.7296	6.99069	1.2842	0.00300548	0.0168971	0.144392	-2.79193	down
LIPID-P-1096	C55H96O6	TG(16:0_18:2_18:3)	GL	TG	LMGL03010167	1.06497	1.92062	2.72639	7.80344	1.61011	1.63573	21.7009	21.8895	16.6292	16.5262	14.2466	4.42606	1.27729	0.00277551	0.0162662	0.175661	-2.50914	down
LIPID-P-1095	C55H96O6	TG(16:1_18:2_18:2)	GL	TG	LMGL03010163	2.07132	4.55954	4.50828	15.5283	3.11133	2.59057	52.8837	47.8059	29.9951	38.5406	31.6591	9.89659	1.26412	0.00381796	0.0183984	0.153568	-2.70305	down
LIPID-P-1092	C54H94O6	TG(15:0_18:2_18:3)	GL	TG	LMGL03015166	0.0375183	0.0516941	0.0660175	0.233907	0.044142	0.0359305	0.604106	0.43366	0.406448	0.419322	0.409944	0.0659772	1.20163	0.00554934	0.020669	0.200563	-2.31787	down
LIPID-P-1090	C53H92O6	TG(14:0_16:1_20:4)	GL	TG	LMGL03014262	0.0889106	0.0758955	0.0531646	0.131695	0.0581429	0.0285856	2.50244	2.14765	1.20567	2.4666	1.74734	0.423992	1.31199	0.0038749	0.0183984	0.0415864	-4.58775	down
LIPID-P-1089	C53H92O6	TG(12:0_16:0_22:5)	GL	TG	LMGL03013345	0.158671	0.216844	0.257059	0.448157	0.162761	0.102035	4.45748	3.61384	2.38398	4.27544	2.86149	0.597725	1.28816	0.00480483	0.0195302	0.073971	-3.7569	down
LIPID-P-1088	C53H92O6	TG(14:1_18:2_18:2)	GL	TG	LMGL03012851	0.115291	0.274927	0.09815	0.45602	0.177735	0.126055	5.00489	4.35725	1.95017	3.86434	2.43531	0.434333	1.21112	0.0100719	0.0292866	0.0691653	-3.85381	down
LIPID-P-1087	C53H92O6	TG(14:0_18:2_18:3)	GL	TG	LMGL03014382	0.367367	0.575024	0.492697	1.65504	0.324745	0.341439	14.0176	12.6174	5.68637	9.94861	5.98681	1.15408	1.18927	0.0117772	0.0326085	0.0760218	-3.71744	down
LIPID-P-1086	C53H92O6	TG(16:1_16:1_18:3)	GL	TG	LMGL03010078	0.0675134	0.10939	0.0728335	0.232924	0.0674769	0.0428784	4.72141	4.75994	1.70005	3.04214	1.96854	0.366081	1.17682	0.0137767	0.0361031	0.0358141	-4.80333	down
LIPID-P-1083	C51H88O6	TG(14:1_16:1_18:3)	GL	TG	LMGL03014659	0	0	0	0	0	0	0.707722	0.877646	0.30679	0.390545	0.359209	0	1.14746	0.0178819	0.0431216	0	-Inf	down
LIPID-P-1081	C51H88O6	TG(16:0_16:2_16:3)	GL	TG	-	0.0207132	0.035818	0.0461538	0.0971007	0	0	1.65591	1.22251	0.89106	1.23741	1.05124	0.177042	1.30198	0.00406221	0.0188716	0.0320417	-4.9639	down
LIPID-P-1075	C63H114O6	TG(18:1_24:1_18:2)	GL	TG	-	0.0252076	0.0176379	0.0108277	0.0607371	0.0299465	0.0157618	0.293255	0.227155	0.132291	0.142652	0.342973	0.0719752	1.22127	0.00861687	0.0263473	0.132296	-2.91815	down
LIPID-P-1071	C61H110O6	TG(18:1_18:1_22:2)	GL	TG	LMGL03011138	0.0326331	0.0491772	0.0288218	0.0627027	0.0285853	0.0375186	0.28348	0.22922	0.1532	0.189517	0.259767	0.0963806	1.34555	0.00202675	0.0146828	0.197628	-2.33914	down
LIPID-P-1070	C61H110O6	TG(18:0_18:1_22:3)	GL	TG	LMGL03010982	0.017489	0.0305905	0.035443	0.0662408	0.025474	0.0337469	0.304985	0.284977	0.20127	0.190134	0.349061	0.0725957	1.29696	0.00418609	0.0190941	0.148953	-2.74707	down
LIPID-P-1069	C61H110O6	TG(18:1_22:1_18:2)	GL	TG	-	0.0377137	0.0435624	0.0434275	0.0774447	0.0367526	0.0367246	0.31085	0.293237	0.190132	0.196917	0.474886	0.0771458	1.19557	0.012179	0.0330816	0.17861	-2.48511	down
LIPID-P-1065	C59H106O6	TG(18:1_18:2_20:1)	GL	TG	LMGL03010538	0.834392	1.34753	1.10419	2.71253	1.12202	1.11762	5.41544	6.69076	3.55642	4.43988	4.83004	1.65047	1.22494	0.00559653	0.0206839	0.309908	-1.69009	down
LIPID-P-1062	C59H106O6	TG(18:0_18:1_20:3)	GL	TG	LMGL03010551	0.257938	0.344627	0.385589	0.815725	0.318911	0.242184	1.87879	2.2096	1.43039	1.68551	1.83663	0.382627	1.25024	0.0048795	0.0195302	0.250964	-1.99445	down
LIPID-P-1060	C59H106O6	TG(16:0_18:1_22:3)	GL	TG	LMGL03010636	1.34636	1.42691	1.49562	2.67322	1.31842	0.998511	6.56891	8.5906	5.23693	6.49538	6.7377	2.21303	1.30735	0.00304426	0.0169179	0.258326	-1.95274	down
LIPID-P-1057	C58H104O6	TG(17:1_18:1_20:2)	GL	TG	LMGL03010392	0.126038	0.272991	0.164167	0.511057	0.133982	0.134591	1.52102	1.90191	1.22521	1.2703	1.29274	0.492244	1.33458	0.00171222	0.0133525	0.174315	-2.52023	down
LIPID-P-1056	C57H102O6	TG(16:0_18:0_20:4)	GL	TG	LMGL03010315	7.69907	12.0426	12.1908	33.8084	11.5314	10.9181	53.7634	57.4084	49.0474	45.0154	52.5622	16.6908	1.24603	0.00222311	0.0150257	0.321291	-1.63805	down
LIPID-P-1054	C57H102O6	TG(16:0_16:1_22:3)	GL	TG	LMGL03010369	0	0.0588577	0.0229796	0.0450123	0.0423918	0	0.215054	0.193702	0.162775	0.145529	0.227296	0.0273009	1.24362	0.00505281	0.0197556	0.174178	-2.52136	down
LIPID-P-1053	C57H102O6	TG(18:1_18:1_18:2)	GL	TG	LMGL03010288	28.041	54.7919	37.0983	76.855	32.1828	31.6625	186.706	168.301	176.844	176.773	175.545	104.447	1.44399	2.3645504731846516e-5	0.00554316	0.263633	-1.9234	down
LIPID-P-1104	C57H100O6	TG(18:1_18:2_18:2)	GL	TG	LMGL03010327	16.2189	26.9119	26.1928	76.4619	20.6125	19.0571	112.414	114.61	97.4108	99.1778	93.861	49.8449	1.28426	7.51697868007235e-4	0.0110135	0.326897	-1.61309	down
LIPID-P-1000	C59H108O6	TG(16:1_18:1_22:1)	GL	TG	LMGL03010633	0.0590132	0.0689255	0.049075	0.12855	0.0523092	0.0444665	0.404692	0.402685	0.236444	0.226105	0.328767	0.0905895	1.23444	0.0065176	0.0230019	0.238172	-2.06992	down
