# Supplementary material for: Multi-Omics Analysis of the Effects of Sex on Flavor Formation in Xichuan Black-Boned Chicken Meat
Source: Animals (Basel). 2026 Apr 22;16(9):1287. doi: 10.3390/ani16091287 (PMC13162849; doi:10.3390/ani16091287)
Supplement: Supplementary file 1 [file animals-16-01287-s001.zip › Table S2.xlsx]

## Sheet: Sheet1
Index	Formula	Compounds	Class I	CAS	Odor	B1	B2	B3	B4	B5	B6	B7	B8	B9	B10	B11	B12	VIP	P-value	FDR	Fold_Change	Log2FC	Type	cpd_ID	kegg_map
AMW1963	C12H22O2	.delta.-Dodecalactone	Ester	713-95-1	peachy, oily, creamy, soapy	79909.5	319967	2.82813e+06	1.43175e+06	7.86257e+06	6.38683e+06	90132.6	602015	25975.5	51596.4	10332	61227	1.24554	0.0731765	0.239015	0.0444905	-4.49036	down	-	-
AMW0686	C10H22	5-methyl-Nonane	Hydrocarbons	15869-85-9	-	9	9	9	9	9	9	33219.8	9	15509.5	44979.6	9	20795.7	2.14136	0.0481816	0.239015	2120.79	11.0504	up	-	-
AMW0634	C10H22	Heptane, 3-ethyl-2-methyl-	Hydrocarbons	14676-29-0	-	9	9	9	9	9	9	13456.9	7676.47	13108.5	26254.2	9	10774.9	2.41778	0.0197108	0.239015	1320	10.3663	up	-	-
AMW0825	C10H18	cis-1-methyl-4-(1-methylethenyl)-Cyclohexane	Hydrocarbons	1879-07-8	-	9	9	9	9	9	9	57280.9	9	32876.3	109534	11384.5	16391.1	2.74712	0.0696028	0.239015	4212.52	12.0405	up	-	-
AMW1829	C16H34O	Octane, 1,1'-oxybis-	Hydrocarbons	629-82-3	-	94912.9	360709	2.62371e+06	1.83657e+06	8.53131e+06	5.95974e+06	71317.5	495993	15219.6	38067.1	10971.1	52094.2	1.36253	0.0710362	0.239015	0.0352277	-4.82714	down	-	-
AMW0420	C10H18	trans-3-methyl-6-(1-methylethyl)-Cyclohexene	Hydrocarbons	1124-26-1	-	9	9	9	9	9	9	10694.7	9	4495.79	11245.6	9	6631.36	1.81457	0.0416046	0.239015	612.694	9.25902	up	-	-
AMW1401	C20H38	Neophytadiene	Terpenoids	504-96-1	-	5637.69	21513.8	140083	93348.7	301415	340246	3817.37	26230.5	2585.31	3523.67	1969.08	2182.38	1.18482	0.0550375	0.239015	0.0446756	-4.48437	down	-	-
AMW0306	C13H22O3	2-Hydroxy-1,1,10-trimethyl-6,9-epidioxydecalin	Alcohol	108511-85-9	-	17684.6	70355	534063	292957	2.14913e+06	1.33755e+06	24010.3	166772	10769.2	11899.7	9	28775.2	1.4916	0.100236	0.239015	0.0550319	-4.18359	down	-	-
AMW0066	C13H24O4	Oxalic acid, hexyl neopentyl ester	Ester	1000309-73-1	-	88448.5	336794	2.60804e+06	1.39306e+06	7.71579e+06	6.10384e+06	100622	673901	31090.5	64229.3	12086.3	74248.5	1.17913	0.0763267	0.239015	0.0524049	-4.25416	down	-	-
AMW2185	C12H10N2	8-Methyl-5H-pyrido[4,3-b]indole	Heterocyclic compound	88894-13-7	-	40276.4	160594	1.57485e+06	994771	5.55499e+06	3.02977e+06	30347.4	183787	6980.99	15999.9	2943.55	16095.5	1.50416	0.0834035	0.239015	0.0225583	-5.4702	down	-	-
AMW1043	C15H30O	Pentadecanal	Aldehyde	2765-11-9	fresh, waxy	49680.7	193118	1.58208e+06	770399	3.83506e+06	3.5928e+06	59419.4	285270	14372.7	24738.1	6156.84	40585.1	1.23971	0.0663842	0.239015	0.0429549	-4.54103	down	C01948	-
AMW1875	C14H26O	7-Tetradecenal, (Z)-	Hydrocarbons	65128-96-3	-	70421.8	273720	1.75559e+06	1.00331e+06	5.43989e+06	4.29742e+06	99932.8	474142	28552.1	34608	7159.15	53061.8	1.18236	0.0763456	0.239015	0.0543175	-4.20244	down	-	-
AMW0110	C15H28O4	Succinic acid, 3-methylbut-2-yl 2-methylpent-3-yl ester	Ester	1000389-59-7	-	51785.2	205055	1.52369e+06	979824	6.28361e+06	4.00766e+06	49204.3	364061	14569.4	25322.1	8543.57	38787.1	1.27569	0.0926475	0.239015	0.0383468	-4.70475	down	-	-
AMW0670	C17H36	Hexadecane, 2-methyl-	Hydrocarbons	1560-92-5	-	430363	1.75962e+06	1.1344e+07	7.5925e+06	3.69904e+07	2.58895e+07	473598	2.60256e+06	100828	217552	43879.7	291275	1.27067	0.0734003	0.239015	0.0443977	-4.49337	down	-	-
AMW1908	C16H30O2	6-Pentadecenoic acid, 13-methyl-, (6Z)-	Acid	682751-34-4	-	6963.03	26012	490283	299830	1735498	1104777	3973.72	36104	765.879	2218.18	600	1574	1.75194	0.0826349	0.239015	0.0123482	-6.33956	down	-	-
AMW0563	C15H30	1-Pentadecene	Hydrocarbons	13360-61-7	-	6829.6	23097.9	214602	106746	847216	526002	7511.17	64339.4	9	4589.18	9	9053.9	1.79533	0.101381	0.239015	0.0495865	-4.33391	down	-	-
AMW1014	C17H34	8-Heptadecene	Hydrocarbons	2579-04-6	-	54449	214482	1.56479e+06	726886	4.41877e+06	3.50046e+06	45102.1	331330	15651.7	33964.3	10228.4	42269.7	1.20264	0.0744961	0.239015	0.0456635	-4.45281	down	-	-
AMW1826	C15H32O	n-Pentadecanol	Alcohol	629-76-5	-	234001	980659	7.67657e+06	4.26947e+06	2.05249e+07	1.76895e+07	221114	1.26031e+06	62699.4	113240	18863.9	133262	1.34982	0.0659919	0.239015	0.0352212	-4.82741	down	-	-
AMW2236	C13H16O2	(1-hydroxycyclohexyl)phenyl-Methanone	Ketone	947-19-3	-	72376.2	332920	2.89804e+06	1.87513e+06	8.72029e+06	6.47253e+06	71190.1	403407	14924.8	38369.2	4284.62	46133.9	1.4408	0.0682843	0.239015	0.0283885	-5.13855	down	-	-
AMW1467	C14H26O	(Z)-9-Tetradecenal	Aldehyde	53939-27-8	-	44969.1	176098	1.11798e+06	639404	3.71225e+06	2.76343e+06	57123.1	313139	14302.4	44748.6	3474.31	44873.6	1.15832	0.0815423	0.239015	0.0565003	-4.1456	down	-	-
AMW0167	C13H15FO2	Cyclohexanecarboxylic acid, 3-fluorophenyl ester	Ester	1010330-87-9	-	114127	327876	2.71449e+06	1.37083e+06	7.98743e+06	6.17922e+06	109733	653110	39459.3	66981.3	17224.3	77716.7	1.1524	0.0770409	0.239015	0.0515794	-4.27706	down	-	-
AMW0537	C14H28O	Tetradecanal	Aldehyde	124-25-4	fatty, waxy, amber, incense, dry, citrus, peel, musk	148014	830380	5.56691e+06	3.60659e+06	1.42642e+07	1.37382e+07	206943	1.44984e+06	47680.7	108852	19480	110656	1.2578	0.0637801	0.239015	0.0509366	-4.29515	down	-	-
AMW1957	C11H16O3	trans-3-Oxooctahydro-4a(2H)-naphthalenecarboxylic acid	Acid	71198-51-1	-	28734	63344	602438	253716	2.2036e+06	1.68311e+06	26336.6	123709	8183.32	8311.46	4493.99	15125.2	1.21639	0.0939038	0.239015	0.0385029	-4.69889	down	-	-
AMW0801	C14H28	octyl-Cyclohexane	Hydrocarbons	1795-15-9	-	1145.17	3163.51	35764.1	11668.2	133512	94397.2	1689.86	11607.3	9	1844.3	1346.96	7638.37	1.00268	0.116591	0.239015	0.0863073	-3.53437	down	-	-
AMW1227	C13H22O	5,9-Undecadien-2-one, 6,10-dimethyl-, (Z)-	Ketone	3879-26-3	fatty, metallic	5008.13	3532.61	18960.9	9127.73	72156.9	49308.6	9	9	9	9	9	9	2.97556	0.0702327	0.239015	0.000341567	-11.5155	down	-	-
AMW1029	C5H9ClO2	(S)-2-Chloro-3-methylbutyric acid	Acid	26782-74-1	-	9	9	9	9	9	9	71212.8	9	23019.4	60104.1	9	23081.7	2.24699	0.0605577	0.239015	3285.85	11.6821	up	-	-
AMW1221	C13H12N2	5,7-Dimethylpyrimido-[3,4-a]-indole	Heterocyclic compound	38349-21-2	-	8171.92	30970.3	268245	166475	951492	686255	13818.6	52604.3	4636	3782.14	9	6262.14	1.55072	0.0828012	0.239015	0.0384125	-4.70228	down	-	-
AMW0496	C13H22O2	1,4,4,7a-Tetramethyl-2,4,5,6,7,7a-hexahydro-1H-indene-1,7-diol	Alcohol	121747-53-3	-	286157	1.06916e+06	8.21569e+06	4.2559e+06	2.0932e+07	1.74002e+07	298417	1.88901e+06	105904	186358	42674.3	228269	1.16963	0.0670736	0.239015	0.0527355	-4.24508	down	-	-
AMW2285	C10H16	.alpha.-Phellandrene 1	Terpenoids	99-83-2	citrus, herbal, terpene, green, woody, peppery	9	9	9	9	9	9	10957.6	9	5293.44	12855.1	9	5875.12	1.82618	0.0448231	0.239015	648.135	9.34015	up	-	-
AMW0842	C15H24O	2,6,10-Dodecatrienal, 3,7,11-trimethyl-	Terpenoids	19317-11-4	floral, minty	87533.9	227863	1.98927e+06	972197	5.21746e+06	4.29949e+06	91867.2	379459	31997.1	50290.9	15008.5	57727.9	1.12429	0.070047	0.239015	0.0489573	-4.35233	down	C03461	ko00900,ko00981
AMW0599	C13H20O	3,5,9-Undecatrien-2-one, 6,10-dimethyl-	Ketone	141-10-6	sweet, waxy, citrus, floral, balsamic, dry, dusty, powdery, spicy	3913.19	5480.15	17423.9	5307.05	50847.4	32884.1	9	9	9	9	9	9	2.89147	0.0553678	0.239015	0.000466097	-11.0671	down	-	-
AMW0974	C14H29Cl	1-chloro-Tetradecane	Halogenated hydrocarbons	2425-54-9	-	93427.4	456214	3.28639e+06	2.07288e+06	1.08939e+07	7.47289e+06	101535	748980	24059	56477.8	12146.5	74917.7	1.29395	0.0773147	0.239015	0.0419397	-4.57554	down	-	-
AMW0036	C13H20N2	1,4-Methanocycloocta[d]pyridazine, 1,4,4a,5,6,9,10,10a-octahydro-11,11-dimethyl-, (1.alpha.,4.alpha.,4a.alpha.,10a.alpha.)-	Heterocyclic compound	1000221-85-9	-	9	1541.99	8478.79	3064.23	31332.9	20029.1	9	9	9	9	9	9	2.24827	0.0882863	0.239015	0.00083778	-10.2211	down	-	-
AMW0500	C12H11N	Diphenylamine	Amine	122-39-4	sweet, floral, faint	6277.8	22874.6	179434	89192.4	589113	422386	7222.22	48807.1	2105.76	3570.58	1815.46	6545.6	1.12232	0.085788	0.239015	0.0535156	-4.2239	down	C11016	-
AMW0908	C15H28O2	Dodecyl acrylate	Ester	2156-97-0	-	194758	687924	4.6763e+06	2.8882e+06	8.81023e+06	8.15903e+06	143113	861488	44714.4	85222.7	16385.4	96534	1.27194	0.0431317	0.239015	0.0490807	-4.3487	down	-	-
AMW1514	C13H28N2O	N-methyl-N-nitroso-1-Dodecanamine	Amine	55090-44-3	-	41458.4	159256	1.61325e+06	972449	5.36413e+06	3.66702e+06	28749.9	182687	7608.29	11490.5	3523.9	17748.8	1.52066	0.0766624	0.239015	0.021308	-5.55246	down	-	-
AMW0453	C12H23NO2	1-Hexyl-1-nitrocyclohexane	Nitrogen compounds	118252-09-8	-	12462.9	64824.3	405600	294269	1.18e+06	851114	16940.3	107823	3132.33	9385.06	9	10948.8	1.57816	0.0646268	0.239015	0.0527864	-4.24369	down	-	-
AMW2139	C14H20O	3-(4-tert-Butylphenyl)isobutyraldehyde	Aldehyde	80-54-6	floral, muguet, watery, green, powdery, cumin	9	1462.33	1265.49	9	8700.23	5452.89	9	9	9	9	9	9	1.56326	0.107331	0.239015	0.00319546	-8.28976	down	-	-
AMW1556	C14H26O2	1-Dodecen-1-ol, acetate	Ester	56438-08-5	-	26648	138777	815157	567823	3.26163e+06	2.11009e+06	26468.3	220211	6145.35	13427.4	9	23721.6	1.70317	0.087041	0.239015	0.0419042	-4.57676	down	-	-
AMW0824	C16H32O	2-Hexadecanone	Ketone	18787-63-8	fruity	17491.7	80731.8	680231	456877	1.93825e+06	1.47066e+06	15282.3	104467	4110.78	9410.26	1118.21	10696	1.42319	0.0639295	0.239015	0.0312397	-5.00048	down	-	-
AMW0520	C6H12O3	ParAldehyde	Aldehyde	123-63-7	sweet, aromatic	9	9	9	9	9	9	19205.5	9	9	31833.2	13509.3	17255.1	2.13617	0.0411989	0.239015	1515.2	10.5653	up	C07834	-
AMW2083	C15H28	1-Pentadecyne	Hydrocarbons	765-13-9	-	9	13325.4	58473.1	31181	256781	193019	9	9	9	9	9	9	2.96006	0.0878897	0.239015	9.76865e-05	-13.3215	down	-	-
AMW0739	C12H26O2S	Di(n-hexyl)sulfone	Sulfur compounds	16823-61-3	-	54844.5	246269	1.84835e+06	1.24389e+06	5.41775e+06	4.12015e+06	50498.9	326594	6461.81	22446.7	9	37567.6	1.83291	0.0653514	0.239015	0.0343028	-4.86553	down	-	-
AMW0519	C5H8O2	Acetylacetone	Ketone	123-54-6	-	9	9	9	9	9	9	109794	72162.8	39588.1	322065	9	9	2.45693	0.126311	0.246171	10067.2	13.2974	up	C15499	-
AMW0803	C18H36	Dodecylcyclohexane	Hydrocarbons	1795-17-1	-	36026.1	153715	1.55502e+06	1.04335e+06	5.90279e+06	3.89074e+06	21883.3	163634	5533.83	9574.75	5315.57	13939.3	1.56813	0.0825037	0.239015	0.0174764	-5.83845	down	-	-
AMW0435	C18H36	1-Octadecene	Hydrocarbons	112-88-9	-	163021	642002	6.37801e+06	3.62279e+06	1.64718e+07	1.16086e+07	131662	713910	32502.7	62341.5	13932.7	77506.2	1.44218	0.0620398	0.239015	0.0265352	-5.23595	down	-	-
AMW2084	C14H28O	Vinyl lauryl ether	Ether	765-14-0	-	1352.26	4474.88	14407.2	9716.27	84057.9	54511.5	9	9	9	9	9	9	2.90121	0.0956458	0.239015	0.000320437	-11.6077	down	-	-
AMW0533	C8H16O	Octanal	Aldehyde	124-13-0	lemon, citrus, greengrass	9	9	9	9	9	9	81296.3	9	42304.9	134005	9334.28	9	2.26593	0.0995167	0.239015	4943.67	12.2714	up	C01545	-
AMW2027	C13H26O	(E)-2-Tridecen-1-ol	Hydrocarbons	74962-98-4	mild, waxy, clean, watery, cilantro, rue, citrus, rind, laundered, cloth, fatty	89309	344281	2.81463e+06	1.58812e+06	9.206e+06	7.01904e+06	100981	727533	29225.3	61987.9	10354.9	79012.2	1.22322	0.0813716	0.239015	0.0479121	-4.38347	down	-	-
AMW0881	C10H21I	1-iodo-Decane	Others	2050-77-3	-	5454.28	4767.36	26924.6	13688.8	115167	65770.2	9	9	9	9	9	9	3.10085	0.0833126	0.239015	0.000232987	-12.0675	down	-	-
AMW0061	C15H28O4	Oxalic acid, 6-ethyloct-3-yl propyl ester	Ester	1000309-34-0	-	30416	68471.4	522575	342812	1.98361e+06	1.21508e+06	9	9	9	9	9	9	4.18637	0.0767132	0.239015	1.29715e-05	-16.2343	down	-	-
AMW1565	C4H5NS	isothiocyanato-Cyclopropane	Others	56601-42-4	-	9	9	9	9	9	9	33143.6	9	14427	22400.7	9	26416.7	2.10672	0.0361245	0.239015	1785.3	10.8019	up	-	-
AMW1419	C7H16O2	1-butoxy-2-Propanol	Alcohol	5131-66-8	-	9	9	9	9	9	9	9310.2	9	7205.7	6679.28	9	6062.05	1.78945	0.0288334	0.239015	542.134	9.08251	up	-	-
AMW0994	C13H22O3	Cyclopentaneacetic acid, 3-oxo-2-pentyl-, methyl ester	Ester	24851-98-7	floral, oily, jasmin, green, lactonic, tropical, natural	372089	1.12396e+06	8.52863e+06	4.0936e+06	2.51794e+07	1.98539e+07	403108	2.05473e+06	126672	218142	62069	272141	1.12657	0.0782303	0.239015	0.053031	-4.23702	down	-	-
AMW0432	C16H35N	N,N-dimethyl-1-Tetradecanamine	Amine	112-75-4	-	12388	38251.4	310228	178820	899369	656791	12692.1	58327.5	2359.77	6211.64	1539.26	8762.48	1.23515	0.0704075	0.239015	0.0428909	-4.54318	down	-	-
AMW0962	C5H5N5	1H-Pyrazolo[3,4-d]pyrimidin-4-amine	Heterocyclic compound	2380-63-4	-	3326.52	5952.4	47655.1	11003.1	191070	159418	9	9	9	9	9	9	3.20456	0.0973389	0.239015	0.000129055	-12.9197	down	-	-
AMW1739	C11H24	2,2,6-trimethyl-Octane	Hydrocarbons	62016-28-8	-	9	9	9	9	9	9	46925.6	9	8362.7	56536	9	19002.1	2.1414	0.0802358	0.239015	2423.05	11.2426	up	-	-
AMW0069	C12H21NO4	d-Proline, N-methoxycarbonyl-, pentyl ester	Ester	1000320-78-8	-	9	1532.53	7537.61	1653.22	33238.2	28602.5	9	9	9	9	9	9	2.23052	0.103286	0.239015	0.000744078	-10.3923	down	-	-
AMW0055	C12H26O3S	Sulfurous acid, 2-ethylhexyl isobutyl ester	Acid	1000309-18-7	-	49964.3	189064	1.20406e+06	833478	4.69933e+06	3.2179e+06	41890.2	219583	9828.72	18028.8	6323.6	27908.8	1.33928	0.0825534	0.239015	0.0317412	-4.9775	down	-	-
AMW2274	C9H12N2O2	4-[2-(2-Propenyl)-1,3-dioxolan-2-yl]-1H-pyrazole	Heterocyclic compound	98816-47-8	-	26976.5	70596	508925	222931	1.66341e+06	1.29914e+06	26344.1	152945	10740.6	18411.4	6166.52	22835.5	1.02837	0.0890653	0.239015	0.0626173	-3.99729	down	-	-
AMW1432	C14H26O	(Z,E)-9,12-Tetradecadien-1-ol	Alcohol	51937-00-9	-	9446.96	26458.2	224147	130971	594261	449481	9153.11	40119.1	2306.54	3589.69	1025.99	6888.04	1.22832	0.0643042	0.239015	0.0439671	-4.50743	down	-	-
